# Supplementary material for: Identification and validation of a 4-extracellular matrix gene signature associated with prognosis and immune infiltration in lung adenocarcinoma
Source: Heliyon. 2024 Jan 9;10(2):e24162. doi: 10.1016/j.heliyon.2024.e24162 (PMC10827462; doi:10.1016/j.heliyon.2024.e24162)
Supplement: Multimedia component 2 [file mmc2.xlsx]

## Sheet:  Table S1
Table S1. Clinical characteristics of the LUAD patients in experiment validation.
Patient	Gender	Age(years)	Location	Size(cm)	Pleural invasion	T	N	M	Stage
1	Male	49	LLL	3	No	1c	0	0	IA3
2	Female	58	RLL	1.1	No	1b	0	0	IA2
3	Female	60	RUL	2.2	No	1c	0	0	IA3
4	Male	49	LUL	1.5	No	1b	0	0	IA2
5	Female	33	RML	2	No	1c	0	0	IA3
6	Male	72	RUL	3	Yes	1c	0	0	IA3
7	Female	45	RLL	1.3	No	1b	0	0	IA2
8	Male	58	LLL	2.2	No	1c	0	0	IA3
9	Female	69	RLL	1.2	No	1b	0	0	IA2
10	Female	55	LUL	2	Yes	2a	0	0	IB
11	Male	62	LLL	2.5	No	1b	3	0	IIIB
12	Female	74	RUL	5.5	No	3	0	0	IIB
13	Male	70	LLL	2	No	1b	1	0	IIB
14	Male	74	RLL	5	Yes	2b	0	0	IIA
15	Female	65	RML	2.5	Yes	2a	0	0	IB
LLL, left lower lobe; LUL, left upper lobe; RLL, right lower lobe; RML, right middle lobe; RUL, right upper lobe.

## Sheet:  Table S2.
Table S2. Primer sequence for qRT-PCR
Primer	Sequence (5′–3′)
ACTB_F	TCGTGCGTGACATTAAGGAG
ACTB_R	TTGCCAATGGTGATGACCTG
ANOS1_F	AAGATGACGCCACTCACTGG
ANOS1_R	GCCACTCGAAACTGGTACCA
CD36_F	CGCTGAGGACAACACAGTCT
CD36_R	CTGCCACAGCCAGATTGAGA
COL11A1_F	GGACAAAAAGGCAGCAAGGG
COL11A1_R	CCTGGTTCACCATCACCTCC
HMMR_F	ACCTTGCCTGCTTCAGCTAG
HMMR_R	GGCACCACGTTCCTGTAGAA

## Sheet:  Table S3
Table S3. Basic information of the nine datasets and DEGs.
Dataset	Year	Platform	Number of Samples		Number of genes
			Normal	Tumor	UP	NS	DOWN
TCGA_LUAD	2006	Illumina HiSeq	59	533	1056	17115	1583
GSE116959	2018	GPL17077	11	57	265	20897	593
GSE19188	2010	GPL570	65	45	144	21531	514
GSE19804	2010	GPL570	60	60	116	21424	339
GSE30219	2011	GPL570	14	85	161	21604	424
GSE32863	2011	GPL6884	58	58	127	17589	337
GSE40791	2012	GPL570	100	94	505	20283	1091
GSE43458	2013	GPL6244	80	30	53	20081	224
GSE75037	2015	GPL6884	83	83	719	23492	975

## Sheet:  Table S4.
Table S4. Information of the 223 robust DEGs identified by RRA algorithm.
EntrzID	GeneSymbol	Freq	p.value	FDR	group
6690	SPINK1	9	3.69243e-16	5.97066e-13	up
1382	CRABP2	9	4.84279e-14	3.9154e-11	up
6696	SPP1	8	1.10882e-13	5.97655e-11	up
1048	CEACAM5	9	2.32585e-13	9.40226e-11	up
4312	MMP1	8	2.95707e-12	9.56318e-10	up
4321	MMP12	8	9.07632e-12	2.44607e-09	up
1300	COL10A1	8	2.37571e-11	5.48788e-09	up
56649	TMPRSS4	8	6.58356e-11	1.3307e-08	up
2706	GJB2	7	2.90676e-09	4.70022e-07	up
11065	UBE2C	8	2.90676e-09	4.70022e-07	up
26585	GREM1	7	3.50749e-09	4.72634e-07	up
7153	TOP2A	8	3.50749e-09	4.72634e-07	up
9245	GCNT3	8	7.20462e-09	8.96144e-07	up
115908	CTHRC1	8	8.28983e-09	9.57475e-07	up
991	CDC20	7	2.3221e-08	2.50322e-06	up
22974	TPX2	8	2.60123e-08	2.62887e-06	up
29128	UHRF1	8	3.24625e-08	3.08776e-06	up
51557	LGSN	7	5.68595e-08	5.10788e-06	up
10563	CXCL13	8	6.99171e-08	5.95031e-06	up
3149	HMGB3	8	7.73529e-08	6.25399e-06	up
4320	MMP11	8	1.09095e-07	8.40031e-06	up
29089	UBE2T	8	1.48143e-07	1.08885e-05	up
1001	CDH3	9	1.98868e-07	1.39813e-05	up
1301	COL11A1	6	2.11799e-07	1.427e-05	up
259266	ASPM	7	3.84009e-07	2.48377e-05	up
84985	FAM83A	8	4.7663e-07	2.96427e-05	up
54443	ANLN	8	6.14612e-07	3.68085e-05	up
1469	CST1	8	1.09594e-06	6.32906e-05	up
10874	NMU	7	1.70319e-06	9.49673e-05	up
1063	CENPF	7	2.3246e-06	0.000125296	up
51280	GOLM1	8	4.90759e-06	0.000242665	up
7058	THBS2	9	4.95234e-06	0.000242665	up
90161	HS6ST2	6	6.15462e-06	0.000292706	up
8612	PLPP2	8	7.50441e-06	0.000346704	up
9787	DLGAP5	8	7.77966e-06	0.000349436	up
5121	PCP4	7	8.70481e-06	0.000380424	up
332	BIRC5	6	1.12539e-05	0.000478881	up
1591	CYP24A1	7	1.69211e-05	0.000691624	up
4192	MDK	8	1.71088e-05	0.000691624	up
6513	SLC2A1	7	2.40586e-05	0.00094885	up
9833	MELK	7	2.66293e-05	0.00102523	up
1356	CP	7	2.73247e-05	0.00102753	up
83879	CDCA7	7	2.97049e-05	0.00109165	up
55165	CEP55	7	4.44223e-05	0.00156154	up
55612	FERMT1	7	4.44223e-05	0.00156154	up
5831	PYCR1	7	4.80074e-05	0.00165166	up
4318	MMP9	7	5.04486e-05	0.00169949	up
84706	GPT2	7	5.59179e-05	0.00184529	up
6447	SCG5	8	6.94922e-05	0.00224738	up
5307	PITX1	4	9.50932e-05	0.00295703	up
1917	EEF1A2	5	0.000124689	0.00380419	up
891	CCNB1	7	0.000150703	0.00451273	up
29968	PSAT1	6	0.000164833	0.0048461	up
4751	NEK2	5	0.000170668	0.00486701	up
3161	HMMR	7	0.000174574	0.00486701	up
11004	KIF2C	6	0.00019636	0.0053816	up
27299	ADAMDEC1	7	0.000207976	0.00560495	up
7272	TTK	6	0.000320088	0.00839345	up
55355	HJURP	6	0.000321827	0.00839345	up
10112	KIF20A	6	0.000348003	0.00893208	up
9837	GINS1	6	0.000359529	0.00908372	up
118932	ANKRD22	6	0.000380627	0.00941563	up
56521	DNAJC12	7	0.000384311	0.00941563	up
177	AGER	9	5.94413e-23	1.34218e-19	down
55273	TMEM100	9	6.23949e-17	7.04439e-14	down
8547	FCN3	9	1.16096e-16	8.73818e-14	down
2167	FABP4	9	3.05388e-16	1.6173e-13	down
51208	CLDN18	9	3.58127e-16	1.6173e-13	down
7356	SCGB1A1	9	1.811e-14	6.81539e-12	down
11170	FAM107A	8	4.47862e-14	1.44467e-11	down
6532	SLC6A4	9	8.86182e-14	2.50125e-11	down
200504	GKN2	9	2.38018e-13	5.9716e-11	down
3043	HBB	9	7.91657e-13	1.66585e-10	down
125	ADH1B	9	8.85304e-13	1.66585e-10	down
157310	PEBP4	9	8.85304e-13	1.66585e-10	down
11197	WIF1	9	3.62073e-12	6.28894e-10	down
762	CA4	8	3.90664e-12	6.30085e-10	down
6943	TCF21	9	1.39079e-11	2.0936e-09	down
199675	MCEMP1	8	1.96572e-11	2.77413e-09	down
8436	SDPR	9	2.42326e-11	3.21866e-09	down
2327	FMO2	9	3.27941e-11	4.11383e-09	down
948	CD36	9	4.39458e-11	5.22261e-09	down
1580	CYP4B1	9	6.25485e-11	6.72546e-09	down
7134	TNNC1	9	6.70145e-11	6.87812e-09	down
25928	SOSTDC1	9	8.21619e-11	8.06615e-09	down
7010	TEK	9	3.61944e-10	3.40529e-08	down
2273	FHL1	8	4.977e-10	4.49523e-08	down
219790	RTKN2	8	6.12153e-10	5.25861e-08	down
857	CAV1	9	6.28797e-10	5.25861e-08	down
2823	GPM6A	8	1.06053e-09	8.32048e-08	down
6440	SFTPC	8	1.06862e-09	8.32048e-08	down
256691	MAMDC2	9	1.38953e-09	1.04585e-07	down
1361	CPB2	8	2.66199e-09	1.93896e-07	down
33	ACADL	8	3.75023e-09	2.58061e-07	down
4239	MFAP4	9	3.77148e-09	2.58061e-07	down
361	AQP4	9	5.32284e-09	3.53499e-07	down
84417	C2orf40	8	5.97557e-09	3.78645e-07	down
10894	LYVE1	9	6.03686e-09	3.78645e-07	down
338328	GPIHBP1	8	8.20199e-09	4.87371e-07	down
10351	ABCA8	9	8.20199e-09	4.87371e-07	down
53405	CLIC5	8	1.18031e-08	6.83369e-07	down
64399	HHIP	8	1.36237e-08	7.56581e-07	down
1910	EDNRB	8	1.40728e-08	7.56581e-07	down
131873	COL6A6	9	1.40728e-08	7.56581e-07	down
9413	FAM189A2	9	2.25002e-08	1.16134e-06	down
9806	SPOCK2	9	2.33233e-08	1.16134e-06	down
2354	FOSB	8	2.33243e-08	1.16134e-06	down
3730	ANOS1	9	2.41731e-08	1.16134e-06	down
2719	GPC3	9	2.41731e-08	1.16134e-06	down
590	BCHE	9	3.93244e-08	1.84988e-06	down
11095	ADAMTS8	8	4.12789e-08	1.9022e-06	down
53905	DUOX1	8	4.82391e-08	2.17848e-06	down
29091	STXBP6	9	5.86759e-08	2.59785e-06	down
4499	MT1M	8	6.51857e-08	2.83056e-06	down
25890	ABI3BP	9	6.8676e-08	2.92586e-06	down
51705	EMCN	9	7.08912e-08	2.9643e-06	down
147463	ANKRD29	9	8.29483e-08	3.40541e-06	down
344148	NCKAP5	8	1.0271e-07	4.14141e-06	down
4311	MME	9	1.06056e-07	4.2013e-06	down
1776	DNASE1L3	8	1.33961e-07	5.15582e-06	down
28984	RGCC	9	1.34718e-07	5.15582e-06	down
8676	STX11	9	1.73206e-07	6.51833e-06	down
7433	VIPR1	9	2.40918e-07	8.91792e-06	down
285016	FAM150B	8	2.50822e-07	9.13477e-06	down
54674	LRRN3	8	2.94078e-07	1.03754e-05	down
1602	DACH1	9	3.05102e-07	1.05988e-05	down
5166	PDK4	9	4.19191e-07	1.41274e-05	down
5787	PTPRB	9	5.55573e-07	1.84483e-05	down
4969	OGN	8	6.00805e-07	1.96611e-05	down
730	C7	9	7.66554e-07	2.47268e-05	down
284	ANGPT1	9	9.29294e-07	2.95542e-05	down
10268	RAMP3	8	9.78251e-07	3.0679e-05	down
2869	GRK5	9	1.09616e-06	3.39059e-05	down
154	ADRB2	8	1.15602e-06	3.52741e-05	down
4023	LPL	9	1.19476e-06	3.52782e-05	down
1901	S1PR1	9	1.20302e-06	3.52782e-05	down
5225	PGC	8	1.27567e-06	3.69289e-05	down
90865	IL33	9	1.31905e-06	3.77013e-05	down
26577	PCOLCE2	8	1.3613e-06	3.84228e-05	down
8685	MARCO	8	1.42817e-06	3.9788e-05	down
27074	LAMP3	9	1.44491e-06	3.9788e-05	down
58494	JAM2	9	1.51176e-06	4.11272e-05	down
79674	VEPH1	8	1.71779e-06	4.61759e-05	down
5319	PLA2G1B	8	1.79754e-06	4.77512e-05	down
219995	MS4A15	7	2.056e-06	5.33616e-05	down
219348	PLAC9	8	2.056e-06	5.33616e-05	down
94	ACVRL1	9	2.20073e-06	5.64688e-05	down
286133	SCARA5	8	2.77048e-06	7.02891e-05	down
7704	ZBTB16	9	3.57197e-06	8.96167e-05	down
8639	AOC3	8	4.50558e-06	0.000111798	down
128602	C20orf85	9	4.73817e-06	0.000116291	down
7450	VWF	9	4.9298e-06	0.000119694	down
7049	TGFBR3	8	5.1692e-06	0.000124171	down
8630	HSD17B6	8	5.75983e-06	0.000136902	down
9079	LDB2	8	5.95802e-06	0.000140138	down
153	ADRB1	6	6.76654e-06	0.000157514	down
155038	GIMAP8	9	6.85812e-06	0.000158017	down
3899	AFF3	7	7.18015e-06	0.000163765	down
83888	FGFBP2	7	7.44855e-06	0.000168188	down
342035	GLDN	8	8.31498e-06	0.000185893	down
22915	MMRN1	8	8.60921e-06	0.000190584	down
9353	SLIT2	9	9.96352e-06	0.000218424	down
1839	HBEGF	9	1.15201e-05	0.00025012	down
1036	CDO1	8	1.18049e-05	0.000253862	down
2294	FOXF1	8	1.33286e-05	0.000283924	down
9254	CACNA2D2	8	1.41025e-05	0.000297602	down
1675	CFD	8	1.43226e-05	0.000299449	down
91851	CHRDL1	8	1.63163e-05	0.000338001	down
7102	TSPAN7	9	1.98632e-05	0.000407738	down
120892	LRRK2	8	2.12673e-05	0.000432626	down
23037	PDZD2	8	2.83974e-05	0.000572511	down
2034	EPAS1	9	3.86626e-05	0.000772568	down
3373	HYAL1	8	4.16538e-05	0.000817863	down
57188	ADAMTSL3	8	4.16538e-05	0.000817863	down
153579	BTNL9	7	4.20253e-05	0.000818044	down
8654	PDE5A	9	4.6997e-05	0.000907003	down
51673	TPPP3	7	4.96642e-05	0.000950355	down
116835	HSPA12B	8	5.9989e-05	0.0011203	down
7122	CLDN5	8	6.00339e-05	0.0011203	down
116159	CYYR1	9	6.21703e-05	0.00115066	down
1003	CDH5	8	6.74891e-05	0.00123895	down
51751	HIGD1B	8	7.01637e-05	0.00127766	down
6330	SCN4B	7	8.20823e-05	0.00148273	down
306	ANXA3	9	0.000100425	0.00178551	down
6441	SFTPD	7	0.000102809	0.00181361	down
4973	OLR1	8	0.000105363	0.00184426	down
10203	CALCRL	8	0.000110202	0.00191413	down
56241	SUSD2	8	0.000114292	0.00197001	down
147372	CCBE1	7	0.000121845	0.00206862	down
285313	IGSF10	7	0.000124764	0.00208729	down
2264	FGFR4	7	0.000124794	0.00208729	down
6505	SLC1A1	8	0.000139223	0.00229463	down
117156	SCGB3A2	8	0.000150632	0.00244695	down
8406	SRPX	8	0.000150632	0.00244695	down
9314	KLF4	8	0.000160197	0.00256682	down
140597	TCEAL2	7	0.000161421	0.00256682	down
2013	EMP2	7	0.000161421	0.00256682	down
26084	ARHGEF26	7	0.000168971	0.00266809	down
6332	SCN7A	7	0.000176818	0.0027726	down
2690	GHR	7	0.000189676	0.00293348	down
343450	KCNT2	7	0.000206752	0.00313319	down
8839	WISP2	8	0.000206752	0.00313319	down
1410	CRYAB	8	0.000206752	0.00313319	down
2532	ACKR1	7	0.000225702	0.00337507	down
2824	GPM6B	8	0.000235714	0.00350159	down
9457	FHL5	7	0.000256867	0.00374197	down
387758	FIBIN	8	0.00026803	0.00385211	down
54922	RASIP1	8	0.000269545	0.00385211	down
115677	NOSTRIN	9	0.000287529	0.00405775	down
400120	SERTM1	7	0.000313323	0.00439431	down
8395	PIP5K1B	7	0.000330193	0.00460232	down
55118	CRTAC1	7	0.000365575	0.00506422	down
256949	KANK3	7	0.000380596	0.00524015	down
5348	FXYD1	7	0.000396134	0.00542103	down
83595	SOX7	6	0.000401209	0.00545741	down
55282	LRRC36	7	0.000420442	0.00565094	down
3569	IL6	8	0.000425096	0.00567969	down
64116	SLC39A8	8	0.000445164	0.00591282	down
57556	SEMA6A	8	0.000451958	0.00596796	down
255743	NPNT	8	0.000465817	0.0061152	down
9638	FEZ1	8	0.000520624	0.00679519	down
5239	PGM5	7	0.00053827	0.00698514	down
2791	GNG11	8	0.000727722	0.00933635	down

## Sheet: Table S5
Table S5. GO function and KEGG pathway enrichment of the DEGs.
GO:BP	ID	Description	GeneRatio	BgRatio	pvalue	p.adjust	qvalue	geneID	Count
GO:0030198	GO:0030198	extracellular matrix organization	25/209	395/18866	2.14067e-12	3.86664e-09	3.05172e-09	SPP1/MMP1/MMP12/COL10A1/GREM1/MMP11/COL11A1/FERMT1/MMP9/CAV1/CPB2/MFAP4/SPOCK2/ADAMTS8/ABI3BP/RGCC/JAM2/VWF/FOXF1/ADAMTSL3/FGFR4/GPM6B/IL6/SLC39A8/NPNT	25
GO:0043062	GO:0043062	extracellular structure organization	25/209	396/18866	2.26318e-12	3.86664e-09	3.05172e-09	SPP1/MMP1/MMP12/COL10A1/GREM1/MMP11/COL11A1/FERMT1/MMP9/CAV1/CPB2/MFAP4/SPOCK2/ADAMTS8/ABI3BP/RGCC/JAM2/VWF/FOXF1/ADAMTSL3/FGFR4/GPM6B/IL6/SLC39A8/NPNT	25
GO:0001894	GO:0001894	tissue homeostasis	17/209	261/18866	5.53038e-09	6.2991e-06	4.97152e-06	SPP1/CDH3/SLC2A1/CLDN18/PDK4/ANGPT1/ADRB2/S1PR1/JAM2/LDB2/EPAS1/CLDN5/CDH5/SFTPD/SLC1A1/IL6/SLC39A8	17
GO:0048771	GO:0048771	tissue remodeling	13/209	178/18866	9.6788e-08	8.26812e-05	6.52555e-05	SPP1/GREM1/CTHRC1/MDK/AGER/CLDN18/CAV1/PDK4/ADRB2/S1PR1/ACVRL1/EPAS1/IL6	13
GO:0010810	GO:0010810	regulation of cell-substrate adhesion	14/209	217/18866	1.44501e-07	9.8752e-05	7.79393e-05	MMP12/GREM1/MDK/FERMT1/FAM107A/CD36/TEK/SPOCK2/ABI3BP/ACVRL1/FOXF1/EMP2/GPM6B/NPNT	14
GO:0090130	GO:0090130	tissue migration	18/209	374/18866	2.0175e-07	0.000114897	9.06814e-05	GREM1/CXCL13/ANLN/FERMT1/MMP9/TEK/RGCC/ANGPT1/ACVRL1/SLIT2/HBEGF/FOXF1/HYAL1/CDH5/ANXA3/CCBE1/KLF4/EMP2	18
GO:0090287	GO:0090287	regulation of cellular response to growth factor stimulus	16/209	310/18866	3.89092e-07	0.00018484	0.000145884	GREM1/CXCL13/FERMT1/SOSTDC1/CAV1/HHIP/GPC3/VEPH1/ACVRL1/TGFBR3/SLIT2/CHRDL1/CDH5/CCBE1/SEMA6A/NPNT	16
GO:0001667	GO:0001667	ameboidal-type cell migration	20/209	481/18866	4.32755e-07	0.00018484	0.000145884	GREM1/CXCL13/ANLN/FERMT1/MMP9/TEK/EDNRB/GPC3/RGCC/ANGPT1/ACVRL1/SLIT2/HBEGF/HYAL1/CDH5/ANXA3/CCBE1/KLF4/EMP2/SEMA6A	20
GO:0031589	GO:0031589	cell-substrate adhesion	17/209	359/18866	5.58954e-07	0.000207048	0.000163411	MMP12/GREM1/MDK/FERMT1/FAM107A/CD36/TEK/LYVE1/SPOCK2/ABI3BP/ANGPT1/ACVRL1/VWF/FOXF1/EMP2/GPM6B/NPNT	17
GO:0010631	GO:0010631	epithelial cell migration	17/209	365/18866	7.03444e-07	0.000207048	0.000163411	GREM1/CXCL13/ANLN/FERMT1/MMP9/TEK/RGCC/ANGPT1/ACVRL1/SLIT2/HBEGF/HYAL1/CDH5/ANXA3/CCBE1/KLF4/EMP2	17
GO:0051384	GO:0051384	response to glucocorticoid	11/209	147/18866	7.52642e-07	0.000207048	0.000163411	GJB2/MDK/SCGB1A1/FAM107A/FOSB/BCHE/SLIT2/CDO1/ANXA3/FIBIN/IL6	11
GO:0046849	GO:0046849	bone remodeling	9/209	91/18866	7.56046e-07	0.000207048	0.000163411	SPP1/GREM1/CTHRC1/MDK/CLDN18/PDK4/ADRB2/S1PR1/IL6	9
GO:0090132	GO:0090132	epithelium migration	17/209	368/18866	7.87715e-07	0.000207048	0.000163411	GREM1/CXCL13/ANLN/FERMT1/MMP9/TEK/RGCC/ANGPT1/ACVRL1/SLIT2/HBEGF/HYAL1/CDH5/ANXA3/CCBE1/KLF4/EMP2	17
GO:0045926	GO:0045926	negative regulation of growth	14/209	254/18866	9.74623e-07	0.000237878	0.000187743	SPP1/TMPRSS4/GREM1/SLC6A4/FHL1/GPC3/MT1M/ADRB2/ACVRL1/ADRB1/SLIT2/HYAL1/CRYAB/SEMA6A	14
GO:0046850	GO:0046850	regulation of bone remodeling	7/209	50/18866	1.23509e-06	0.000281354	0.000222056	SPP1/GREM1/MDK/CLDN18/PDK4/S1PR1/IL6	7
GO:0035633	GO:0035633	maintenance of blood-brain barrier	6/209	34/18866	1.78612e-06	0.000381448	0.000301055	ANGPT1/JAM2/CLDN5/CDH5/SLC1A1/IL6	6
GO:0031960	GO:0031960	response to corticosteroid	11/209	164/18866	2.21763e-06	0.000445743	0.000351799	GJB2/MDK/SCGB1A1/FAM107A/FOSB/BCHE/SLIT2/CDO1/ANXA3/FIBIN/IL6	11
GO:0072001	GO:0072001	renal system development	14/209	292/18866	4.98253e-06	0.000923514	0.000728876	GREM1/GCNT3/CENPF/MMP9/TCF21/TEK/GPC3/MME/ANGPT1/ZBTB16/SLIT2/FOXF1/LRRK2/NPNT	14
GO:0060249	GO:0060249	anatomical structure homeostasis	18/209	469/18866	5.13514e-06	0.000923514	0.000728876	SPP1/CDH3/SLC2A1/NEK2/CLDN18/PDK4/ANGPT1/ADRB2/S1PR1/JAM2/LDB2/EPAS1/CLDN5/CDH5/SFTPD/SLC1A1/IL6/SLC39A8	18
GO:0034103	GO:0034103	regulation of tissue remodeling	8/209	91/18866	7.66994e-06	0.00131041	0.00103423	SPP1/GREM1/MDK/AGER/CLDN18/PDK4/S1PR1/IL6	8
GO:0010811	GO:0010811	positive regulation of cell-substrate adhesion	9/209	122/18866	8.75372e-06	0.00141961	0.00112041	MDK/FERMT1/CD36/TEK/SPOCK2/ABI3BP/FOXF1/EMP2/NPNT	9
GO:0003018	GO:0003018	vascular process in circulatory system	11/209	190/18866	9.14e-06	0.00141961	0.00112041	SLC6A4/CD36/TEK/CAV1/EDNRB/ANGPT1/ADRB2/ADRB1/SLIT2/CLDN5/CDH5	11
GO:1901342	GO:1901342	regulation of vasculature development	17/209	444/18866	9.77402e-06	0.00145208	0.00114604	GREM1/CXCL13/THBS2/MDK/TMEM100/TEK/RGCC/ACVRL1/HYAL1/CLDN5/CDH5/ANXA3/CCBE1/KLF4/EMP2/IL6/SEMA6A	17
GO:0001952	GO:0001952	regulation of cell-matrix adhesion	9/209	125/18866	1.06649e-05	0.00151841	0.0011984	MMP12/GREM1/FERMT1/FAM107A/CD36/TEK/ACVRL1/EMP2/GPM6B	9
GO:0045765	GO:0045765	regulation of angiogenesis	16/209	403/18866	1.15048e-05	0.00157247	0.00124106	GREM1/CXCL13/THBS2/MDK/TEK/RGCC/ACVRL1/HYAL1/CLDN5/CDH5/ANXA3/CCBE1/KLF4/EMP2/IL6/SEMA6A	16
GO:0071695	GO:0071695	anatomical structure maturation	12/209	235/18866	1.27886e-05	0.00168072	0.0013265	SPINK1/GREM1/CDH3/FERMT1/CCNB1/EDNRB/S1PR1/ACVRL1/GLDN/LRRK2/EPAS1/CDH5	12
GO:0001503	GO:0001503	ossification	16/209	412/18866	1.51111e-05	0.00191239	0.00150934	SPP1/GREM1/CTHRC1/COL11A1/CYP24A1/MDK/TEK/GPC3/ADRB2/S1PR1/ZBTB16/CHRDL1/IGSF10/GPM6B/IL6/NPNT	16
GO:0001822	GO:0001822	kidney development	13/209	283/18866	1.71988e-05	0.00209887	0.00165652	GREM1/GCNT3/CENPF/MMP9/TCF21/TEK/GPC3/MME/ANGPT1/ZBTB16/SLIT2/LRRK2/NPNT	13
GO:0001655	GO:0001655	urogenital system development	14/209	330/18866	1.98333e-05	0.00227081	0.00179222	GREM1/GCNT3/CENPF/MMP9/TCF21/TEK/GPC3/MME/ANGPT1/ZBTB16/SLIT2/FOXF1/LRRK2/NPNT	14
GO:0021700	GO:0021700	developmental maturation	13/209	287/18866	1.99369e-05	0.00227081	0.00179222	SPINK1/GREM1/CDC20/CDH3/FERMT1/CCNB1/EDNRB/S1PR1/ACVRL1/GLDN/LRRK2/EPAS1/CDH5	13
GO:0050727	GO:0050727	regulation of inflammatory response	16/209	425/18866	2.20957e-05	0.00243552	0.00192222	MDK/MMP9/AGER/FABP4/SCGB1A1/TEK/EDNRB/DNASE1L3/LPL/IL33/FOXF1/LRRK2/CDH5/CALCRL/KLF4/IL6	16
GO:0045785	GO:0045785	positive regulation of cell adhesion	16/209	428/18866	2.40667e-05	0.00256987	0.00202825	CXCL13/MDK/FERMT1/AGER/CD36/TEK/CAV1/SPOCK2/ABI3BP/ANGPT1/ZBTB16/FOXF1/HYAL1/EMP2/IL6/NPNT	16
GO:0051983	GO:0051983	regulation of chromosome segregation	8/209	107/18866	2.52892e-05	0.00261858	0.00206669	UBE2C/CDC20/CENPF/DLGAP5/CCNB1/NEK2/KIF2C/TTK	8
GO:0090092	GO:0090092	regulation of transmembrane receptor protein serine/threonine kinase signaling pathway	12/209	254/18866	2.76583e-05	0.00277966	0.00219382	GREM1/FERMT1/TTK/SOSTDC1/CAV1/GPC3/VEPH1/ACVRL1/TGFBR3/CHRDL1/CDH5/NPNT	12
GO:1901987	GO:1901987	regulation of cell cycle phase transition	17/209	486/18866	3.10413e-05	0.00292564	0.00230904	UBE2C/CDC20/TPX2/ANLN/CENPF/PLPP2/DLGAP5/CCNB1/NEK2/HMMR/TTK/FAM107A/FHL1/RGCC/HYAL1/SUSD2/KLF4	17
GO:0031649	GO:0031649	heat generation	4/209	17/18866	3.11054e-05	0.00292564	0.00230904	NMU/EDNRB/ADRB2/ADRB1	4
GO:0007162	GO:0007162	negative regulation of cell adhesion	13/209	301/18866	3.27654e-05	0.00292564	0.00230904	MMP12/MDK/ADAMDEC1/SCGB1A1/FAM107A/RGCC/ANGPT1/JAM2/ACVRL1/PDE5A/SFTPD/KLF4/SEMA6A	13
GO:0010632	GO:0010632	regulation of epithelial cell migration	13/209	301/18866	3.27654e-05	0.00292564	0.00230904	CXCL13/MMP9/TEK/RGCC/ANGPT1/ACVRL1/SLIT2/HBEGF/HYAL1/ANXA3/CCBE1/KLF4/EMP2	13
GO:0048545	GO:0048545	response to steroid hormone	14/209	346/18866	3.33919e-05	0.00292564	0.00230904	SPP1/GJB2/MDK/SCGB1A1/FAM107A/TCF21/CAV1/FOSB/BCHE/SLIT2/CDO1/ANXA3/FIBIN/IL6	14
GO:0030071	GO:0030071	regulation of mitotic metaphase/anaphase transition	6/209	56/18866	3.5209e-05	0.00293437	0.00231593	UBE2C/CDC20/CENPF/DLGAP5/CCNB1/TTK	6
GO:1904645	GO:1904645	response to amyloid-beta	6/209	56/18866	3.5209e-05	0.00293437	0.00231593	MMP12/MMP9/AGER/CD36/RAMP3/ADRB2	6
GO:0007091	GO:0007091	metaphase/anaphase transition of mitotic cell cycle	6/209	58/18866	4.3092e-05	0.00342431	0.00270261	UBE2C/CDC20/CENPF/DLGAP5/CCNB1/TTK	6
GO:1902099	GO:1902099	regulation of metaphase/anaphase transition of cell cycle	6/209	58/18866	4.3092e-05	0.00342431	0.00270261	UBE2C/CDC20/CENPF/DLGAP5/CCNB1/TTK	6
GO:0007178	GO:0007178	transmembrane receptor protein serine/threonine kinase signaling pathway	14/209	359/18866	4.98267e-05	0.0038695	0.00305397	GREM1/FERMT1/TTK/TMEM100/SOSTDC1/CAV1/GPC3/VEPH1/ACVRL1/TGFBR3/CHRDL1/CLDN5/CDH5/NPNT	14
GO:0044784	GO:0044784	metaphase/anaphase transition of cell cycle	6/209	60/18866	5.23295e-05	0.00397355	0.0031361	UBE2C/CDC20/CENPF/DLGAP5/CCNB1/TTK	6
GO:0007160	GO:0007160	cell-matrix adhesion	11/209	230/18866	5.36131e-05	0.00398252	0.00314318	MMP12/GREM1/FERMT1/FAM107A/CD36/TEK/LYVE1/ACVRL1/EMP2/GPM6B/NPNT	11
GO:0010965	GO:0010965	regulation of mitotic sister chromatid separation	6/209	61/18866	5.75073e-05	0.0041809	0.00329975	UBE2C/CDC20/CENPF/DLGAP5/CCNB1/TTK	6
GO:0048754	GO:0048754	branching morphogenesis of an epithelial tube	9/209	155/18866	5.8888e-05	0.00419209	0.00330857	GREM1/MDK/TCF21/HHIP/GPC3/SLIT2/FOXF1/RASIP1/NPNT	9
GO:0045453	GO:0045453	bone resorption	6/209	64/18866	7.55398e-05	0.00516239	0.00407438	SPP1/CLDN18/PDK4/ADRB2/S1PR1/IL6	6
GO:0051306	GO:0051306	mitotic sister chromatid separation	6/209	64/18866	7.55398e-05	0.00516239	0.00407438	UBE2C/CDC20/CENPF/DLGAP5/CCNB1/TTK	6
GO:0051304	GO:0051304	chromosome separation	7/209	94/18866	8.38884e-05	0.00530521	0.0041871	UBE2C/TOP2A/CDC20/CENPF/DLGAP5/CCNB1/TTK	7
GO:1904035	GO:1904035	regulation of epithelial cell apoptotic process	7/209	94/18866	8.38884e-05	0.00530521	0.0041871	MDK/TEK/RGCC/ANGPT1/PLA2G1B/CDH5/IL6	7
GO:0001763	GO:0001763	morphogenesis of a branching structure	10/209	201/18866	8.46384e-05	0.00530521	0.0041871	GREM1/MDK/TCF21/HHIP/GPC3/SLIT2/FOXF1/LRRK2/RASIP1/NPNT	10
GO:0007088	GO:0007088	regulation of mitotic nuclear division	9/209	163/18866	8.68665e-05	0.00530521	0.0041871	UBE2C/CDC20/ANLN/CENPF/DLGAP5/CCNB1/NEK2/TTK/RGCC	9
GO:0043542	GO:0043542	endothelial cell migration	12/209	286/18866	8.69452e-05	0.00530521	0.0041871	GREM1/CXCL13/TEK/RGCC/ANGPT1/ACVRL1/SLIT2/CDH5/ANXA3/CCBE1/KLF4/EMP2	12
GO:0140014	GO:0140014	mitotic nuclear division	12/209	286/18866	8.69452e-05	0.00530521	0.0041871	UBE2C/CDC20/TPX2/ANLN/CENPF/DLGAP5/BIRC5/CCNB1/NEK2/KIF2C/TTK/RGCC	12
GO:1905818	GO:1905818	regulation of chromosome separation	6/209	66/18866	8.98782e-05	0.00538796	0.00425241	UBE2C/CDC20/CENPF/DLGAP5/CCNB1/TTK	6
GO:0034104	GO:0034104	negative regulation of tissue remodeling	4/209	22/18866	9.15384e-05	0.00539288	0.00425629	GREM1/AGER/CLDN18/IL6	4
GO:0120162	GO:0120162	positive regulation of cold-induced thermogenesis	7/209	97/18866	0.000102379	0.0059293	0.00467966	FABP4/CD36/CAV1/ACADL/ADRB2/ADRB1/EPAS1	7
GO:0045124	GO:0045124	regulation of bone resorption	5/209	43/18866	0.00010871	0.00619101	0.00488621	SPP1/CLDN18/PDK4/S1PR1/IL6	5
GO:0003015	GO:0003015	heart process	12/209	297/18866	0.000124088	0.00695094	0.00548598	NMU/TNNC1/CAV1/RAMP3/ADRB1/HBEGF/CACNA2D2/EPAS1/PDE5A/SCN4B/SLC1A1/FXYD1	12
GO:0043114	GO:0043114	regulation of vascular permeability	5/209	45/18866	0.000135523	0.00746906	0.0058949	TEK/ANGPT1/SLIT2/CLDN5/CDH5	5
GO:0001659	GO:0001659	temperature homeostasis	9/209	174/18866	0.000142898	0.0077505	0.00611702	NMU/FABP4/CD36/CAV1/ACADL/EDNRB/ADRB2/ADRB1/EPAS1	9
GO:0033047	GO:0033047	regulation of mitotic sister chromatid segregation	6/209	72/18866	0.000146274	0.00779488	0.00615205	UBE2C/CDC20/CENPF/DLGAP5/CCNB1/TTK	6
GO:1901990	GO:1901990	regulation of mitotic cell cycle phase transition	15/209	448/18866	0.000148278	0.00779488	0.00615205	UBE2C/CDC20/TPX2/ANLN/CENPF/DLGAP5/CCNB1/NEK2/HMMR/TTK/FAM107A/FHL1/RGCC/HYAL1/KLF4	15
GO:0050673	GO:0050673	epithelial cell proliferation	15/209	453/18866	0.000167295	0.00866133	0.00683589	MMP12/UHRF1/CDH3/MDK/FERMT1/TEK/CAV1/CPB2/EDNRB/GPC3/RGCC/ACVRL1/TGFBR3/HYAL1/IL6	15
GO:0006979	GO:0006979	response to oxidative stress	15/209	458/18866	0.000188396	0.00960821	0.00758321	GJB2/MELK/PYCR1/MMP9/SCGB1A1/HBB/CD36/DUOX1/LRRK2/EPAS1/HYAL1/SLC1A1/KLF4/CRYAB/IL6	15
GO:0090288	GO:0090288	negative regulation of cellular response to growth factor stimulus	9/209	182/18866	0.000200374	0.0100688	0.00794674	GREM1/CXCL13/SOSTDC1/CAV1/VEPH1/TGFBR3/SLIT2/CHRDL1/SEMA6A	9
GO:1903034	GO:1903034	regulation of response to wounding	9/209	183/18866	0.00020875	0.0102204	0.00806637	SPP1/MDK/AGER/CD36/CAV1/CPB2/DUOX1/HBEGF/KLF4	9
GO:0045603	GO:0045603	positive regulation of endothelial cell differentiation	4/209	27/18866	0.000210295	0.0102204	0.00806637	TMEM100/ACVRL1/CLDN5/CDH5	4
GO:2000278	GO:2000278	regulation of DNA biosynthetic process	7/209	109/18866	0.000212364	0.0102204	0.00806637	GREM1/NEK2/RGCC/DACH1/ACVRL1/FGFR4/KLF4	7
GO:0044706	GO:0044706	multi-multicellular organism process	10/209	226/18866	0.000220852	0.0104813	0.00827225	SPP1/GJB2/SLC2A1/MMP9/SCGB1A1/SLC6A4/CLIC5/FOSB/TPPP3/EMP2	10
GO:0090100	GO:0090100	positive regulation of transmembrane receptor protein serine/threonine kinase signaling pathway	7/209	110/18866	0.000224697	0.0105177	0.00830098	FERMT1/TTK/GPC3/ACVRL1/TGFBR3/CDH5/NPNT	7
GO:0010639	GO:0010639	negative regulation of organelle organization	14/209	416/18866	0.000234053	0.0108075	0.00852977	TOP2A/CDC20/TPX2/CENPF/CCNB1/NEK2/TTK/RGCC/S1PR1/SLIT2/LRRK2/CDH5/KANK3/FEZ1	14
GO:0051098	GO:0051098	regulation of binding	13/209	367/18866	0.000239116	0.0108941	0.00859809	CTHRC1/MMP9/NEK2/HJURP/AGER/CAV1/ANGPT1/ADRB2/TGFBR3/LRRK2/CLDN5/KLF4/CRTAC1	13
GO:0061138	GO:0061138	morphogenesis of a branching epithelium	9/209	187/18866	0.000245219	0.0110252	0.00870154	GREM1/MDK/TCF21/HHIP/GPC3/SLIT2/FOXF1/RASIP1/NPNT	9
GO:0051783	GO:0051783	regulation of nuclear division	9/209	188/18866	0.000255118	0.0113213	0.00893525	UBE2C/CDC20/ANLN/CENPF/DLGAP5/CCNB1/NEK2/TTK/RGCC	9
GO:0032963	GO:0032963	collagen metabolic process	7/209	113/18866	0.000265198	0.0116177	0.00916921	MMP1/MMP12/MMP11/MMP9/MFAP4/RGCC/IL6	7
GO:0045839	GO:0045839	negative regulation of mitotic nuclear division	5/209	52/18866	0.000270751	0.0117108	0.00924269	CDC20/CENPF/CCNB1/TTK/RGCC	5
GO:0007263	GO:0007263	nitric oxide mediated signal transduction	4/209	29/18866	0.00027971	0.0117152	0.0092461	SPINK1/CD36/MT1M/PDE5A	4
GO:0035116	GO:0035116	embryonic hindlimb morphogenesis	4/209	29/18866	0.00027971	0.0117152	0.0092461	PITX1/GPC3/ZBTB16/AFF3	4
GO:0048285	GO:0048285	organelle fission	15/209	476/18866	0.000284642	0.0117152	0.0092461	UBE2C/TOP2A/CDC20/TPX2/ASPM/ANLN/CENPF/DLGAP5/BIRC5/CCNB1/NEK2/KIF2C/TTK/RGCC/LRRK2	15
GO:0018108	GO:0018108	peptidyl-tyrosine phosphorylation	13/209	374/18866	0.00028689	0.0117152	0.0092461	SPINK1/GREM1/MELK/TTK/CD36/TEK/CAV1/ALKAL2/ANGPT1/HBEGF/FGFR4/GHR/IL6	13
GO:0061756	GO:0061756	leukocyte adhesion to vascular endothelial cell	5/209	53/18866	0.000296288	0.0117152	0.0092461	MDK/JAM2/KLF4/IL6/SLC39A8	5
GO:0022617	GO:0022617	extracellular matrix disassembly	6/209	82/18866	0.000299125	0.0117152	0.0092461	MMP1/MMP12/MMP11/MMP9/FGFR4/IL6	6
GO:0000302	GO:0000302	response to reactive oxygen species	10/209	235/18866	0.000301869	0.0117152	0.0092461	PYCR1/MMP9/SCGB1A1/HBB/CD36/LRRK2/HYAL1/KLF4/CRYAB/IL6	10
GO:0045444	GO:0045444	fat cell differentiation	10/209	235/18866	0.000301869	0.0117152	0.0092461	MMP11/FABP4/WIF1/GRK5/ADRB2/LPL/ZBTB16/ADRB1/KLF4/IL6	10
GO:1904018	GO:1904018	positive regulation of vasculature development	10/209	235/18866	0.000301869	0.0117152	0.0092461	GREM1/MDK/TMEM100/TEK/ACVRL1/HYAL1/CDH5/ANXA3/CCBE1/KLF4	10
GO:0018212	GO:0018212	peptidyl-tyrosine modification	13/209	377/18866	0.000309735	0.0117152	0.0092461	SPINK1/GREM1/MELK/TTK/CD36/TEK/CAV1/ALKAL2/ANGPT1/HBEGF/FGFR4/GHR/IL6	13
GO:0000280	GO:0000280	nuclear division	14/209	428/18866	0.00031228	0.0117152	0.0092461	UBE2C/TOP2A/CDC20/TPX2/ASPM/ANLN/CENPF/DLGAP5/BIRC5/CCNB1/NEK2/KIF2C/TTK/RGCC	14
GO:0001570	GO:0001570	vasculogenesis	6/209	83/18866	0.000319496	0.0117152	0.0092461	TMEM100/CAV1/TGFBR3/FOXF1/EMP2/RASIP1	6
GO:1904019	GO:1904019	epithelial cell apoptotic process	7/209	117/18866	0.000328128	0.0117152	0.0092461	MDK/TEK/RGCC/ANGPT1/PLA2G1B/CDH5/IL6	7
GO:0010594	GO:0010594	regulation of endothelial cell migration	10/209	238/18866	0.00033386	0.0117152	0.0092461	CXCL13/TEK/RGCC/ANGPT1/ACVRL1/SLIT2/ANXA3/CCBE1/KLF4/EMP2	10
GO:0060562	GO:0060562	epithelial tube morphogenesis	12/209	331/18866	0.00033624	0.0117152	0.0092461	GREM1/CTHRC1/MDK/TCF21/SOSTDC1/HHIP/GPC3/ACVRL1/SLIT2/FOXF1/RASIP1/NPNT	12
GO:0030509	GO:0030509	BMP signaling pathway	8/209	155/18866	0.000339483	0.0117152	0.0092461	GREM1/TMEM100/SOSTDC1/GPC3/ACVRL1/TGFBR3/CHRDL1/CDH5	8
GO:0033045	GO:0033045	regulation of sister chromatid segregation	6/209	84/18866	0.000340938	0.0117152	0.0092461	UBE2C/CDC20/CENPF/DLGAP5/CCNB1/TTK	6
GO:0007052	GO:0007052	mitotic spindle organization	7/209	118/18866	0.000345594	0.0117152	0.0092461	CDC20/TPX2/DLGAP5/BIRC5/CCNB1/NEK2/TTK	7
GO:0000819	GO:0000819	sister chromatid segregation	9/209	196/18866	0.000346897	0.0117152	0.0092461	UBE2C/TOP2A/CDC20/CENPF/DLGAP5/CCNB1/NEK2/KIF2C/TTK	9
GO:0007565	GO:0007565	female pregnancy	9/209	196/18866	0.000346897	0.0117152	0.0092461	SPP1/GJB2/SLC2A1/MMP9/SCGB1A1/CLIC5/FOSB/TPPP3/EMP2	9
GO:0032102	GO:0032102	negative regulation of response to external stimulus	14/209	433/18866	0.000350959	0.0117152	0.0092461	SPP1/MMP12/GREM1/CXCL13/MDK/AGER/TEK/CPB2/SLIT2/FOXF1/CDH5/CALCRL/KLF4/SEMA6A	14
GO:0007171	GO:0007171	activation of transmembrane receptor protein tyrosine kinase activity	3/209	13/18866	0.000353134	0.0117152	0.0092461	GREM1/ANGPT1/ADRB2	3
GO:0042308	GO:0042308	negative regulation of protein import into nucleus	3/209	13/18866	0.000353134	0.0117152	0.0092461	FERMT1/CD36/ANGPT1	3
GO:1904590	GO:1904590	negative regulation of protein import	3/209	13/18866	0.000353134	0.0117152	0.0092461	FERMT1/CD36/ANGPT1	3
GO:0034329	GO:0034329	cell junction assembly	14/209	434/18866	0.000359169	0.0118008	0.00931367	GJB2/GREM1/THBS2/CLDN18/FAM107A/TEK/CAV1/GPM6A/SPOCK2/LRRN3/ACVRL1/CLDN5/CDH5/GPM6B	14
GO:1900181	GO:1900181	negative regulation of protein localization to nucleus	4/209	31/18866	0.000364193	0.0118519	0.00935402	FERMT1/CLDN18/CD36/ANGPT1	4
GO:0060047	GO:0060047	heart contraction	11/209	287/18866	0.000372147	0.0119965	0.00946814	NMU/TNNC1/CAV1/ADRB1/HBEGF/CACNA2D2/EPAS1/PDE5A/SCN4B/SLC1A1/FXYD1	11
GO:0030203	GO:0030203	glycosaminoglycan metabolic process	8/209	158/18866	0.000386119	0.0123305	0.00973179	HS6ST2/HMMR/LYVE1/SPOCK2/GPC3/OGN/ANGPT1/HYAL1	8
GO:1901888	GO:1901888	regulation of cell junction assembly	9/209	200/18866	0.000402119	0.0125098	0.00987329	GREM1/THBS2/FAM107A/TEK/CAV1/LRRN3/ACVRL1/CLDN5/GPM6B	9
GO:0031398	GO:0031398	positive regulation of protein ubiquitination	7/209	121/18866	0.000402509	0.0125098	0.00987329	UBE2C/CDC20/FAM107A/CAV1/ANGPT1/ADRB2/LRRK2	7
GO:0060485	GO:0060485	mesenchyme development	11/209	290/18866	0.000406253	0.0125098	0.00987329	GREM1/MDK/TMEM100/TCF21/EDNRB/RGCC/ACVRL1/TGFBR3/FOXF1/IL6/SEMA6A	11
GO:0033002	GO:0033002	muscle cell proliferation	10/209	244/18866	0.000406377	0.0125098	0.00987329	MMP9/CCNB1/OGN/ANGPT1/S1PR1/TGFBR3/HBEGF/CALCRL/KLF4/IL6	10
GO:0060070	GO:0060070	canonical Wnt signaling pathway	12/209	339/18866	0.000416674	0.0127123	0.0100331	GREM1/CTHRC1/CDH3/ASPM/MDK/FERMT1/SOSTDC1/CAV1/GPC3/LRRK2/KLF4/SOX7	12
GO:0000070	GO:0000070	mitotic sister chromatid segregation	8/209	161/18866	0.000437841	0.0132399	0.0104495	UBE2C/CDC20/CENPF/DLGAP5/CCNB1/NEK2/KIF2C/TTK	8
GO:0007566	GO:0007566	embryo implantation	5/209	58/18866	0.000452387	0.0135597	0.0107019	SPP1/MMP9/SCGB1A1/TPPP3/EMP2	5
GO:0060828	GO:0060828	regulation of canonical Wnt signaling pathway	11/209	295/18866	0.000468919	0.013933	0.0109965	GREM1/CTHRC1/CDH3/ASPM/MDK/FERMT1/SOSTDC1/CAV1/GPC3/LRRK2/SOX7	11
GO:0050678	GO:0050678	regulation of epithelial cell proliferation	13/209	395/18866	0.000482075	0.0142004	0.0112076	MMP12/UHRF1/CDH3/MDK/TEK/CAV1/CPB2/EDNRB/GPC3/RGCC/ACVRL1/TGFBR3/HYAL1	13
GO:0032387	GO:0032387	negative regulation of intracellular transport	5/209	59/18866	0.000489874	0.0143068	0.0112916	FERMT1/CD36/ANGPT1/LRRK2/CRYAB	5
GO:0007094	GO:0007094	mitotic spindle assembly checkpoint	4/209	34/18866	0.000523029	0.0147702	0.0116573	CDC20/CENPF/CCNB1/TTK	4
GO:0031577	GO:0031577	spindle checkpoint	4/209	34/18866	0.000523029	0.0147702	0.0116573	CDC20/CENPF/CCNB1/TTK	4
GO:0071173	GO:0071173	spindle assembly checkpoint	4/209	34/18866	0.000523029	0.0147702	0.0116573	CDC20/CENPF/CCNB1/TTK	4
GO:0071174	GO:0071174	mitotic spindle checkpoint	4/209	34/18866	0.000523029	0.0147702	0.0116573	CDC20/CENPF/CCNB1/TTK	4
GO:0051784	GO:0051784	negative regulation of nuclear division	5/209	60/18866	0.000529651	0.0148346	0.0117081	CDC20/CENPF/CCNB1/TTK/RGCC	5
GO:0045766	GO:0045766	positive regulation of angiogenesis	9/209	208/18866	0.000534391	0.0148456	0.0117168	GREM1/MDK/TEK/ACVRL1/HYAL1/CDH5/ANXA3/CCBE1/KLF4	9
GO:0060841	GO:0060841	venous blood vessel development	3/209	15/18866	0.000552689	0.0152301	0.0120203	ACVRL1/FOXF1/CCBE1	3
GO:0006027	GO:0006027	glycosaminoglycan catabolic process	5/209	61/18866	0.000571806	0.0154517	0.0121951	HMMR/LYVE1/GPC3/OGN/HYAL1	5
GO:0071772	GO:0071772	response to BMP	8/209	168/18866	0.000580627	0.0154517	0.0121951	GREM1/TMEM100/SOSTDC1/GPC3/ACVRL1/TGFBR3/CHRDL1/CDH5	8
GO:0071773	GO:0071773	cellular response to BMP stimulus	8/209	168/18866	0.000580627	0.0154517	0.0121951	GREM1/TMEM100/SOSTDC1/GPC3/ACVRL1/TGFBR3/CHRDL1/CDH5	8
GO:1903522	GO:1903522	regulation of blood circulation	11/209	303/18866	0.000585947	0.0154517	0.0121951	NMU/AGER/CAV1/ADRB1/HBEGF/CACNA2D2/EPAS1/PDE5A/SCN4B/SLC1A1/FXYD1	11
GO:0030510	GO:0030510	regulation of BMP signaling pathway	6/209	93/18866	0.00058883	0.0154517	0.0121951	GREM1/SOSTDC1/GPC3/ACVRL1/CHRDL1/CDH5	6
GO:0008016	GO:0008016	regulation of heart contraction	10/209	256/18866	0.000591072	0.0154517	0.0121951	NMU/CAV1/ADRB1/HBEGF/CACNA2D2/EPAS1/PDE5A/SCN4B/SLC1A1/FXYD1	10
GO:0043393	GO:0043393	regulation of protein binding	9/209	211/18866	0.000592382	0.0154517	0.0121951	CTHRC1/MMP9/CAV1/ANGPT1/ADRB2/TGFBR3/LRRK2/CLDN5/CRTAC1	9
GO:0030278	GO:0030278	regulation of ossification	9/209	212/18866	0.000612821	0.0158637	0.0125203	GREM1/CTHRC1/MDK/ADRB2/S1PR1/ZBTB16/GPM6B/IL6/NPNT	9
GO:0045778	GO:0045778	positive regulation of ossification	6/209	94/18866	0.000623258	0.0158886	0.01254	CTHRC1/ADRB2/ZBTB16/GPM6B/IL6/NPNT	6
GO:0060993	GO:0060993	kidney morphogenesis	6/209	94/18866	0.000623258	0.0158886	0.01254	GREM1/GCNT3/TCF21/GPC3/LRRK2/NPNT	6
GO:0003007	GO:0003007	heart morphogenesis	10/209	258/18866	0.000627733	0.0158886	0.01254	COL11A1/TMEM100/TNNC1/TEK/S1PR1/ACVRL1/TGFBR3/SLIT2/FOXF1/CLDN5	10
GO:0070372	GO:0070372	regulation of ERK1 and ERK2 cascade	11/209	306/18866	0.000635696	0.0158985	0.0125478	AGER/CD36/TEK/ALKAL2/ANGPT1/RAMP3/MARCO/FGFR4/KLF4/SEMA6A/NPNT	11
GO:0007517	GO:0007517	muscle organ development	13/209	407/18866	0.000637429	0.0158985	0.0125478	GREM1/COL11A1/CENPF/PITX1/CCNB1/TCF21/TNNC1/FHL1/CAV1/S1PR1/TGFBR3/HBEGF/CRYAB	13
GO:0045841	GO:0045841	negative regulation of mitotic metaphase/anaphase transition	4/209	36/18866	0.000652946	0.0160832	0.0126936	CDC20/CENPF/CCNB1/TTK	4
GO:0051893	GO:0051893	regulation of focal adhesion assembly	5/209	63/18866	0.000663615	0.0160832	0.0126936	GREM1/FAM107A/TEK/ACVRL1/GPM6B	5
GO:0090109	GO:0090109	regulation of cell-substrate junction assembly	5/209	63/18866	0.000663615	0.0160832	0.0126936	GREM1/FAM107A/TEK/ACVRL1/GPM6B	5
GO:0030214	GO:0030214	hyaluronan catabolic process	3/209	16/18866	0.000674695	0.0160832	0.0126936	HMMR/LYVE1/HYAL1	3
GO:0043116	GO:0043116	negative regulation of vascular permeability	3/209	16/18866	0.000674695	0.0160832	0.0126936	ANGPT1/SLIT2/CLDN5	3
GO:0070374	GO:0070374	positive regulation of ERK1 and ERK2 cascade	9/209	215/18866	0.000677627	0.0160832	0.0126936	AGER/CD36/TEK/ALKAL2/ANGPT1/RAMP3/MARCO/FGFR4/NPNT	9
GO:0006022	GO:0006022	aminoglycan metabolic process	8/209	172/18866	0.000677783	0.0160832	0.0126936	HS6ST2/HMMR/LYVE1/SPOCK2/GPC3/OGN/ANGPT1/HYAL1	8
GO:0062197	GO:0062197	cellular response to chemical stress	12/209	360/18866	0.000708665	0.0167001	0.0131804	GJB2/SLC2A1/MELK/PYCR1/MMP9/CD36/CAV1/LRRK2/EPAS1/SLC1A1/KLF4/IL6	12
GO:0052547	GO:0052547	regulation of peptidase activity	14/209	466/18866	0.00072433	0.016757	0.0132253	SPINK1/CST1/BIRC5/MMP9/AGER/CAV1/SPOCK2/ANOS1/GPC3/PCOLCE2/LAMP3/KLF4/CRYAB/SOX7	14
GO:0035137	GO:0035137	hindlimb morphogenesis	4/209	37/18866	0.000725793	0.016757	0.0132253	PITX1/GPC3/ZBTB16/AFF3	4
GO:1902100	GO:1902100	negative regulation of metaphase/anaphase transition of cell cycle	4/209	37/18866	0.000725793	0.016757	0.0132253	CDC20/CENPF/CCNB1/TTK	4
GO:0006936	GO:0006936	muscle contraction	12/209	362/18866	0.000743742	0.0170561	0.0134614	NMU/TNNC1/CAV1/EDNRB/ADRB2/PDE5A/SCN4B/CALCRL/SCN7A/CRYAB/FXYD1/NPNT	12
GO:0006940	GO:0006940	regulation of smooth muscle contraction	5/209	65/18866	0.000766035	0.0174503	0.0137725	NMU/CAV1/ADRB2/CALCRL/NPNT	5
GO:0007159	GO:0007159	leukocyte cell-cell adhesion	12/209	364/18866	0.000780261	0.0176566	0.0139354	MDK/AGER/SCGB1A1/CAV1/JAM2/ZBTB16/PDE5A/SFTPD/OLR1/KLF4/IL6/SLC39A8	12
GO:0007096	GO:0007096	regulation of exit from mitosis	3/209	17/18866	0.000812607	0.0177653	0.0140212	UBE2C/ANLN/RGCC	3
GO:0010224	GO:0010224	response to UV-B	3/209	17/18866	0.000812607	0.0177653	0.0140212	MFAP4/MME/HYAL1	3
GO:0046851	GO:0046851	negative regulation of bone remodeling	3/209	17/18866	0.000812607	0.0177653	0.0140212	GREM1/CLDN18/IL6	3
GO:2000811	GO:2000811	negative regulation of anoikis	3/209	17/18866	0.000812607	0.0177653	0.0140212	CEACAM5/CAV1/PDK4	3
GO:0030324	GO:0030324	lung development	8/209	177/18866	0.000817238	0.0177653	0.0140212	TCF21/HHIP/GPC3/MME/FOXF1/EPAS1/SFTPD/CCBE1	8
GO:0007585	GO:0007585	respiratory gaseous exchange by respiratory system	5/209	66/18866	0.000821458	0.0177653	0.0140212	TNNC1/SFTPC/DACH1/SFTPD/CCBE1	5
GO:0150116	GO:0150116	regulation of cell-substrate junction organization	5/209	66/18866	0.000821458	0.0177653	0.0140212	GREM1/FAM107A/TEK/ACVRL1/GPM6B	5
GO:0097529	GO:0097529	myeloid leukocyte migration	9/209	222/18866	0.000850815	0.0182845	0.0144309	GREM1/CXCL13/MDK/AGER/EDNRB/PLA2G1B/SLIT2/SFTPD/IL6	9
GO:0045861	GO:0045861	negative regulation of proteolysis	12/209	369/18866	0.000878175	0.0186729	0.0147374	SPINK1/CST1/BIRC5/MMP9/CPB2/SPOCK2/ANOS1/GPC3/LAMP3/LRRK2/KLF4/CRYAB	12
GO:0006026	GO:0006026	aminoglycan catabolic process	5/209	67/18866	0.000879816	0.0186729	0.0147374	HMMR/LYVE1/GPC3/OGN/HYAL1	5
GO:2000816	GO:2000816	negative regulation of mitotic sister chromatid separation	4/209	39/18866	0.000888412	0.0187389	0.0147895	CDC20/CENPF/CCNB1/TTK	4
GO:0010466	GO:0010466	negative regulation of peptidase activity	10/209	272/18866	0.000940606	0.019563	0.01544	SPINK1/CST1/BIRC5/MMP9/SPOCK2/ANOS1/GPC3/LAMP3/KLF4/CRYAB	10
GO:0032642	GO:0032642	regulation of chemokine production	5/209	68/18866	0.000941206	0.019563	0.01544	AGER/LPL/KLF4/ACKR1/IL6	5
GO:0030323	GO:0030323	respiratory tube development	8/209	181/18866	0.00094466	0.019563	0.01544	TCF21/HHIP/GPC3/MME/FOXF1/EPAS1/SFTPD/CCBE1	8
GO:0035313	GO:0035313	wound healing, spreading of epidermal cells	3/209	18/18866	0.000967199	0.0197899	0.0156191	MMP12/ACVRL1/HBEGF	3
GO:0150078	GO:0150078	positive regulation of neuroinflammatory response	3/209	18/18866	0.000967199	0.0197899	0.0156191	IL33/LRRK2/IL6	3
GO:1905819	GO:1905819	negative regulation of chromosome separation	4/209	40/18866	0.000978642	0.0199049	0.0157098	CDC20/CENPF/CCNB1/TTK	4
GO:1903322	GO:1903322	positive regulation of protein modification by small protein conjugation or removal	7/209	141/18866	0.00100073	0.0200297	0.0158083	UBE2C/CDC20/FAM107A/CAV1/ANGPT1/ADRB2/LRRK2	7
GO:2000573	GO:2000573	positive regulation of DNA biosynthetic process	5/209	69/18866	0.00100572	0.0200297	0.0158083	GREM1/NEK2/RGCC/FGFR4/KLF4	5
GO:0001823	GO:0001823	mesonephros development	6/209	103/18866	0.00100819	0.0200297	0.0158083	GREM1/TCF21/GPC3/ZBTB16/SLIT2/NPNT	6
GO:0030111	GO:0030111	regulation of Wnt signaling pathway	12/209	375/18866	0.00100902	0.0200297	0.0158083	GREM1/CTHRC1/CDH3/ASPM/MDK/FERMT1/WIF1/SOSTDC1/CAV1/GPC3/LRRK2/SOX7	12
GO:0007051	GO:0007051	spindle organization	8/209	183/18866	0.00101409	0.0200297	0.0158083	CDC20/TPX2/ASPM/DLGAP5/BIRC5/CCNB1/NEK2/TTK	8
GO:0051051	GO:0051051	negative regulation of transport	14/209	483/18866	0.00102223	0.0200744	0.0158436	SPINK1/NMU/FERMT1/MMP9/CD36/CAV1/STXBP6/RGCC/ANGPT1/IL33/FOXF1/LRRK2/CRYAB/GPM6B	14
GO:0070371	GO:0070371	ERK1 and ERK2 cascade	11/209	325/18866	0.00103942	0.0202955	0.0160181	AGER/CD36/TEK/ALKAL2/ANGPT1/RAMP3/MARCO/FGFR4/KLF4/SEMA6A/NPNT	11
GO:0048762	GO:0048762	mesenchymal cell differentiation	9/209	229/18866	0.00105844	0.0204674	0.0161537	GREM1/MDK/TMEM100/TCF21/EDNRB/RGCC/TGFBR3/IL6/SEMA6A	9
GO:0002027	GO:0002027	regulation of heart rate	6/209	104/18866	0.00106021	0.0204674	0.0161537	NMU/CAV1/ADRB1/EPAS1/SCN4B/SLC1A1	6
GO:0051354	GO:0051354	negative regulation of oxidoreductase activity	4/209	41/18866	0.00107513	0.0206388	0.016289	CAV1/PDK4/AOC3/LRRK2	4
GO:0006898	GO:0006898	receptor-mediated endocytosis	11/209	328/18866	0.00111924	0.0212432	0.016766	GREM1/HBB/CD36/CAV1/ANGPT1/RAMP3/ADRB2/MARCO/SFTPD/CALCRL/SCGB3A2	11
GO:0106106	GO:0106106	cold-induced thermogenesis	7/209	144/18866	0.00113148	0.0212432	0.016766	FABP4/CD36/CAV1/ACADL/ADRB2/ADRB1/EPAS1	7
GO:0120161	GO:0120161	regulation of cold-induced thermogenesis	7/209	144/18866	0.00113148	0.0212432	0.016766	FABP4/CD36/CAV1/ACADL/ADRB2/ADRB1/EPAS1	7
GO:1902850	GO:1902850	microtubule cytoskeleton organization involved in mitosis	7/209	144/18866	0.00113148	0.0212432	0.016766	CDC20/TPX2/DLGAP5/BIRC5/CCNB1/NEK2/TTK	7
GO:0051546	GO:0051546	keratinocyte migration	3/209	19/18866	0.00113921	0.0212716	0.0167884	FERMT1/MMP9/HBEGF	3
GO:0030595	GO:0030595	leukocyte chemotaxis	9/209	232/18866	0.00115915	0.0215212	0.0169855	GREM1/CXCL13/MDK/EDNRB/S1PR1/PLA2G1B/SLIT2/SFTPD/IL6	9
GO:0008217	GO:0008217	regulation of blood pressure	8/209	187/18866	0.00116518	0.0215212	0.0169855	NMU/HBB/EDNRB/MME/ADRB2/ACVRL1/ADRB1/EMP2	8
GO:0033048	GO:0033048	negative regulation of mitotic sister chromatid segregation	4/209	42/18866	0.00117809	0.0216427	0.0170814	CDC20/CENPF/CCNB1/TTK	4
GO:0043534	GO:0043534	blood vessel endothelial cell migration	8/209	189/18866	0.00124719	0.0227895	0.0179865	GREM1/RGCC/ANGPT1/ACVRL1/SLIT2/CDH5/KLF4/EMP2	8
GO:0090317	GO:0090317	negative regulation of intracellular protein transport	4/209	43/18866	0.00128777	0.0231514	0.0182721	FERMT1/CD36/ANGPT1/LRRK2	4
GO:0150077	GO:0150077	regulation of neuroinflammatory response	4/209	43/18866	0.00128777	0.0231514	0.0182721	MMP9/IL33/LRRK2/IL6	4
GO:0030308	GO:0030308	negative regulation of cell growth	8/209	190/18866	0.00128988	0.0231514	0.0182721	SPP1/GREM1/FHL1/ACVRL1/SLIT2/HYAL1/CRYAB/SEMA6A	8
GO:0007059	GO:0007059	chromosome segregation	11/209	334/18866	0.00129409	0.0231514	0.0182721	UBE2C/TOP2A/CDC20/CENPF/DLGAP5/BIRC5/CCNB1/NEK2/KIF2C/TTK/HJURP	11
GO:0046777	GO:0046777	protein autophosphorylation	9/209	237/18866	0.00134413	0.0239213	0.0188797	GREM1/MELK/NEK2/TTK/TEK/CAV1/GRK5/LRRK2/FGFR4	9
GO:0006939	GO:0006939	smooth muscle contraction	6/209	109/18866	0.00135188	0.0239345	0.0188902	NMU/CAV1/EDNRB/ADRB2/CALCRL/NPNT	6
GO:1903036	GO:1903036	positive regulation of response to wounding	5/209	74/18866	0.00137871	0.0242839	0.0191659	MDK/CD36/CPB2/DUOX1/HBEGF	5
GO:0033046	GO:0033046	negative regulation of sister chromatid segregation	4/209	44/18866	0.0014044	0.0244838	0.0193236	CDC20/CENPF/CCNB1/TTK	4
GO:1903053	GO:1903053	regulation of extracellular matrix organization	4/209	44/18866	0.0014044	0.0244838	0.0193236	CPB2/RGCC/FGFR4/IL6	4
GO:0032602	GO:0032602	chemokine production	5/209	75/18866	0.00146409	0.025395	0.0200428	AGER/LPL/KLF4/ACKR1/IL6	5
GO:0051985	GO:0051985	negative regulation of chromosome segregation	4/209	45/18866	0.00152819	0.0260222	0.0205379	CDC20/CENPF/CCNB1/TTK	4
GO:0046823	GO:0046823	negative regulation of nucleocytoplasmic transport	3/209	21/18866	0.00153834	0.0260222	0.0205379	FERMT1/CD36/ANGPT1	3
GO:0072574	GO:0072574	hepatocyte proliferation	3/209	21/18866	0.00153834	0.0260222	0.0205379	MDK/CPB2/IL6	3
GO:0072575	GO:0072575	epithelial cell proliferation involved in liver morphogenesis	3/209	21/18866	0.00153834	0.0260222	0.0205379	MDK/CPB2/IL6	3
GO:1903055	GO:1903055	positive regulation of extracellular matrix organization	3/209	21/18866	0.00153834	0.0260222	0.0205379	CPB2/RGCC/IL6	3
GO:0002040	GO:0002040	sprouting angiogenesis	8/209	196/18866	0.0015711	0.026316	0.0207697	GREM1/TEK/ANGPT1/ACVRL1/SLIT2/CCBE1/KLF4/SEMA6A	8
GO:0071897	GO:0071897	DNA biosynthetic process	8/209	196/18866	0.0015711	0.026316	0.0207697	GREM1/CENPF/NEK2/RGCC/DACH1/ACVRL1/FGFR4/KLF4	8
GO:1903510	GO:1903510	mucopolysaccharide metabolic process	6/209	113/18866	0.00162637	0.0271089	0.0213955	HMMR/LYVE1/SPOCK2/OGN/ANGPT1/HYAL1	6
GO:0150076	GO:0150076	neuroinflammatory response	5/209	77/18866	0.00164645	0.0273103	0.0215544	MMP9/AGER/IL33/LRRK2/IL6	5
GO:1990845	GO:1990845	adaptive thermogenesis	7/209	155/18866	0.00172932	0.0285463	0.0225299	FABP4/CD36/CAV1/ACADL/ADRB2/ADRB1/EPAS1	7
GO:0072576	GO:0072576	liver morphogenesis	3/209	22/18866	0.00176678	0.0290244	0.0229073	MDK/CPB2/IL6	3
GO:0031623	GO:0031623	receptor internalization	6/209	115/18866	0.00177856	0.0290305	0.0229121	GREM1/CD36/CAV1/ANGPT1/RAMP3/CALCRL	6
GO:1901654	GO:1901654	response to ketone	8/209	200/18866	0.00178414	0.0290305	0.0229121	SPP1/GJB2/CAV1/FOSB/TGFBR3/SLIT2/KLF4/FIBIN	8
GO:0030574	GO:0030574	collagen catabolic process	4/209	47/18866	0.00179819	0.0291205	0.0229831	MMP1/MMP12/MMP11/MMP9	4
GO:0031099	GO:0031099	regeneration	8/209	201/18866	0.00184081	0.02967	0.0234168	SPP1/MDK/CCNB1/CPB2/TGFBR3/ANXA3/KLF4/IL6	8
GO:1903828	GO:1903828	negative regulation of cellular protein localization	6/209	116/18866	0.00185859	0.029816	0.0235321	FERMT1/CLDN18/CD36/ANGPT1/LRRK2/GPM6B	6
GO:0007179	GO:0007179	transforming growth factor beta receptor signaling pathway	8/209	202/18866	0.00189889	0.0303201	0.0239299	FERMT1/CAV1/VEPH1/ACVRL1/TGFBR3/CLDN5/CDH5/NPNT	8
GO:0031109	GO:0031109	microtubule polymerization or depolymerization	6/209	117/18866	0.00194132	0.0303451	0.0239496	TPX2/KIF2C/NCKAP5/TPPP3/CDH5/CRYAB	6
GO:0045446	GO:0045446	endothelial cell differentiation	6/209	117/18866	0.00194132	0.0303451	0.0239496	TMEM100/S1PR1/ACVRL1/CLDN5/CDH5/ARHGEF26	6
GO:0051341	GO:0051341	regulation of oxidoreductase activity	6/209	117/18866	0.00194132	0.0303451	0.0239496	CDH3/CAV1/PDK4/AOC3/LRRK2/NOSTRIN	6
GO:0045601	GO:0045601	regulation of endothelial cell differentiation	4/209	48/18866	0.00194486	0.0303451	0.0239496	TMEM100/ACVRL1/CLDN5/CDH5	4
GO:1904036	GO:1904036	negative regulation of epithelial cell apoptotic process	4/209	48/18866	0.00194486	0.0303451	0.0239496	MDK/TEK/ANGPT1/CDH5	4
GO:0060541	GO:0060541	respiratory system development	8/209	204/18866	0.00201939	0.0313648	0.0247544	TCF21/HHIP/GPC3/MME/FOXF1/EPAS1/SFTPD/CCBE1	8
GO:0061383	GO:0061383	trabecula morphogenesis	4/209	49/18866	0.00209959	0.0324629	0.0256211	GREM1/TEK/S1PR1/TGFBR3	4
GO:1902806	GO:1902806	regulation of cell cycle G1/S phase transition	8/209	206/18866	0.00214583	0.0330284	0.0260675	PLPP2/CCNB1/FAM107A/FHL1/RGCC/HYAL1/SUSD2/KLF4	8
GO:0003012	GO:0003012	muscle system process	13/209	467/18866	0.00219248	0.0335951	0.0265147	NMU/TNNC1/CAV1/EDNRB/ADRB2/PDE5A/SCN4B/CALCRL/KLF4/SCN7A/CRYAB/FXYD1/NPNT	13
GO:0001774	GO:0001774	microglial cell activation	4/209	50/18866	0.00226263	0.0343617	0.0271198	AGER/IL33/LRRK2/IL6	4
GO:0002269	GO:0002269	leukocyte activation involved in inflammatory response	4/209	50/18866	0.00226263	0.0343617	0.0271198	AGER/IL33/LRRK2/IL6	4
GO:0001666	GO:0001666	response to hypoxia	11/209	359/18866	0.00228169	0.0343759	0.0271309	SLC2A1/CCNB1/AGER/SLC6A4/TEK/CAV1/RGCC/ACVRL1/TGFBR3/EPAS1/CRYAB	11
GO:2000209	GO:2000209	regulation of anoikis	3/209	24/18866	0.00228455	0.0343759	0.0271309	CEACAM5/CAV1/PDK4	3
GO:0048041	GO:0048041	focal adhesion assembly	5/209	83/18866	0.00229374	0.0343759	0.0271309	GREM1/FAM107A/TEK/ACVRL1/GPM6B	5
GO:0010951	GO:0010951	negative regulation of endopeptidase activity	9/209	258/18866	0.0023977	0.0357771	0.0282368	SPINK1/CST1/BIRC5/MMP9/SPOCK2/ANOS1/LAMP3/KLF4/CRYAB	9
GO:0071675	GO:0071675	regulation of mononuclear cell migration	4/209	51/18866	0.00243418	0.0361634	0.0285417	GREM1/MDK/AGER/SLIT2	4
GO:0034599	GO:0034599	cellular response to oxidative stress	10/209	310/18866	0.00247527	0.0366147	0.0288979	GJB2/MELK/PYCR1/MMP9/CD36/LRRK2/EPAS1/SLC1A1/KLF4/IL6	10
GO:0060326	GO:0060326	cell chemotaxis	10/209	311/18866	0.00253337	0.0371263	0.0293017	GREM1/CXCL13/MDK/EDNRB/S1PR1/PLA2G1B/SLIT2/HBEGF/SFTPD/IL6	10
GO:0032092	GO:0032092	positive regulation of protein binding	5/209	85/18866	0.0025457	0.0371263	0.0293017	CTHRC1/MMP9/CAV1/LRRK2/CLDN5	5
GO:0043154	GO:0043154	negative regulation of cysteine-type endopeptidase activity involved in apoptotic process	5/209	85/18866	0.0025457	0.0371263	0.0293017	BIRC5/MMP9/LAMP3/KLF4/CRYAB	5
GO:0002685	GO:0002685	regulation of leukocyte migration	8/209	212/18866	0.00256288	0.0371263	0.0293017	GREM1/CXCL13/MDK/AGER/IL33/JAM2/SLIT2/IL6	8
GO:0010738	GO:0010738	regulation of protein kinase A signaling	3/209	25/18866	0.00257505	0.0371263	0.0293017	RAMP3/ADRB2/LRRK2	3
GO:0046697	GO:0046697	decidualization	3/209	25/18866	0.00257505	0.0371263	0.0293017	SPP1/GJB2/TPPP3	3
GO:0032330	GO:0032330	regulation of chondrocyte differentiation	4/209	52/18866	0.00261446	0.0375362	0.0296252	GREM1/MDK/ACVRL1/ZBTB16	4
GO:0070664	GO:0070664	negative regulation of leukocyte proliferation	5/209	86/18866	0.00267894	0.038301	0.0302288	GREM1/SCGB1A1/IL33/PDE5A/SFTPD	5
GO:0050730	GO:0050730	regulation of peptidyl-tyrosine phosphorylation	9/209	263/18866	0.00272616	0.0388138	0.0306335	SPINK1/GREM1/CD36/CAV1/ALKAL2/ANGPT1/HBEGF/GHR/IL6	9
GO:0060761	GO:0060761	negative regulation of response to cytokine stimulus	5/209	87/18866	0.00281716	0.0399429	0.0315246	MMP12/CAV1/SLIT2/KLF4/IL6	5
GO:0060343	GO:0060343	trabecula formation	3/209	26/18866	0.00288735	0.0406012	0.0320442	GREM1/TEK/TGFBR3	3
GO:0072012	GO:0072012	glomerulus vasculature development	3/209	26/18866	0.00288735	0.0406012	0.0320442	TCF21/TEK/ANGPT1	3
GO:0030326	GO:0030326	embryonic limb morphogenesis	6/209	127/18866	0.00293001	0.0407905	0.0321936	CRABP2/GREM1/PITX1/GPC3/ZBTB16/AFF3	6
GO:0035113	GO:0035113	embryonic appendage morphogenesis	6/209	127/18866	0.00293001	0.0407905	0.0321936	CRABP2/GREM1/PITX1/GPC3/ZBTB16/AFF3	6
GO:0036293	GO:0036293	response to decreased oxygen levels	11/209	371/18866	0.00293663	0.0407905	0.0321936	SLC2A1/CCNB1/AGER/SLC6A4/TEK/CAV1/RGCC/ACVRL1/TGFBR3/EPAS1/CRYAB	11
GO:0032755	GO:0032755	positive regulation of interleukin-6 production	5/209	88/18866	0.00296047	0.0409552	0.0323236	AGER/CD36/LPL/IL33/IL6	5
GO:0030178	GO:0030178	negative regulation of Wnt signaling pathway	8/209	219/18866	0.00312689	0.043083	0.0340029	GREM1/CTHRC1/MDK/FERMT1/WIF1/SOSTDC1/CAV1/GPC3	8
GO:0006937	GO:0006937	regulation of muscle contraction	7/209	173/18866	0.00320644	0.043652	0.034452	NMU/TNNC1/CAV1/ADRB2/PDE5A/CALCRL/NPNT	7
GO:0048660	GO:0048660	regulation of smooth muscle cell proliferation	7/209	173/18866	0.00320644	0.043652	0.034452	MMP9/OGN/S1PR1/HBEGF/CALCRL/KLF4/IL6	7
GO:0001954	GO:0001954	positive regulation of cell-matrix adhesion	4/209	55/18866	0.0032099	0.043652	0.034452	FERMT1/CD36/TEK/EMP2	4
GO:0006706	GO:0006706	steroid catabolic process	3/209	27/18866	0.00322199	0.043652	0.034452	SPP1/CYP24A1/HSD17B6	3
GO:0051091	GO:0051091	positive regulation of DNA-binding transcription factor activity	9/209	270/18866	0.00324484	0.043652	0.034452	GREM1/AGER/CD36/RTKN2/CAV1/RGCC/PLA2G1B/ANXA3/IL6	9
GO:1901988	GO:1901988	negative regulation of cell cycle phase transition	9/209	270/18866	0.00324484	0.043652	0.034452	CDC20/CENPF/CCNB1/TTK/FAM107A/FHL1/RGCC/SUSD2/KLF4	9
GO:0070542	GO:0070542	response to fatty acid	5/209	90/18866	0.00326278	0.0437212	0.0345066	CCNB1/CD36/PDK4/LPL/TGFBR3	5
GO:0042445	GO:0042445	hormone metabolic process	8/209	221/18866	0.00330456	0.0440986	0.0348045	CRABP2/SPP1/SCG5/ADH1B/DUOX1/MME/HSD17B6/GHR	8
GO:0006959	GO:0006959	humoral immune response	11/209	377/18866	0.00331675	0.0440986	0.0348045	CXCL13/FCN3/CPB2/MFAP4/RGCC/C7/PGC/PLA2G1B/CFD/SFTPD/IL6	11
GO:0098813	GO:0098813	nuclear chromosome segregation	9/209	272/18866	0.00340647	0.0448005	0.0353584	UBE2C/TOP2A/CDC20/CENPF/DLGAP5/CCNB1/NEK2/KIF2C/TTK	9
GO:0003206	GO:0003206	cardiac chamber morphogenesis	6/209	131/18866	0.00341608	0.0448005	0.0353584	COL11A1/TNNC1/TEK/TGFBR3/SLIT2/FOXF1	6
GO:0048659	GO:0048659	smooth muscle cell proliferation	7/209	175/18866	0.0034165	0.0448005	0.0353584	MMP9/OGN/S1PR1/HBEGF/CALCRL/KLF4/IL6	7
GO:0051899	GO:0051899	membrane depolarization	5/209	91/18866	0.00342198	0.0448005	0.0353584	FHL1/CAV1/LRRK2/SCN4B/SCN7A	5
GO:0010634	GO:0010634	positive regulation of epithelial cell migration	7/209	176/18866	0.00352539	0.0456378	0.0360193	MMP9/TEK/ANGPT1/HBEGF/HYAL1/ANXA3/CCBE1	7
GO:1902807	GO:1902807	negative regulation of cell cycle G1/S phase transition	6/209	132/18866	0.00354644	0.0456378	0.0360193	CCNB1/FAM107A/FHL1/RGCC/SUSD2/KLF4	6
GO:0010458	GO:0010458	exit from mitosis	3/209	28/18866	0.00357944	0.0456378	0.0360193	UBE2C/ANLN/RGCC	3
GO:0010460	GO:0010460	positive regulation of heart rate	3/209	28/18866	0.00357944	0.0456378	0.0360193	NMU/ADRB1/SLC1A1	3
GO:0045932	GO:0045932	negative regulation of muscle contraction	3/209	28/18866	0.00357944	0.0456378	0.0360193	ADRB2/PDE5A/CALCRL	3
GO:0061437	GO:0061437	renal system vasculature development	3/209	28/18866	0.00357944	0.0456378	0.0360193	TCF21/TEK/ANGPT1	3
GO:0061440	GO:0061440	kidney vasculature development	3/209	28/18866	0.00357944	0.0456378	0.0360193	TCF21/TEK/ANGPT1	3
GO:0090101	GO:0090101	negative regulation of transmembrane receptor protein serine/threonine kinase signaling pathway	6/209	133/18866	0.00368048	0.0467516	0.0368984	GREM1/SOSTDC1/CAV1/VEPH1/TGFBR3/CHRDL1	6
GO:2000117	GO:2000117	negative regulation of cysteine-type endopeptidase activity	5/209	93/18866	0.00375703	0.0475474	0.0375264	BIRC5/MMP9/LAMP3/KLF4/CRYAB	5
GO:1901992	GO:1901992	positive regulation of mitotic cell cycle phase transition	5/209	94/18866	0.00393309	0.0495918	0.0391399	UBE2C/DLGAP5/CCNB1/RGCC/HYAL1	5
GO:0003158	GO:0003158	endothelium development	6/209	135/18866	0.00395978	0.0497447	0.0392607	TMEM100/S1PR1/ACVRL1/CLDN5/CDH5/ARHGEF26	6
GO:CC	ID	Description	GeneRatio	BgRatio	pvalue	p.adjust	qvalue	geneID	Count
GO:0062023	GO:0062023	collagen-containing extracellular matrix	20/218	427/19559	7.24142e-08	2.10725e-05	1.76843e-05	COL10A1/GREM1/CTHRC1/COL11A1/THBS2/MDK/MMP9/ADAMDEC1/FCN3/MFAP4/COL6A6/GPC3/ADAMTS8/ABI3BP/OGN/ANGPT1/VWF/MMRN1/SRPX/NPNT	20
GO:0005581	GO:0005581	collagen trimer	9/218	87/19559	5.43712e-07	7.13377e-05	5.98674e-05	COL10A1/CTHRC1/COL11A1/FCN3/COL6A6/MARCO/GLDN/SFTPD/CCBE1	9
GO:0045121	GO:0045121	membrane raft	16/218	329/19559	9.4223e-07	7.13377e-05	5.98674e-05	PLPP2/SLC2A1/SLC6A4/CAVIN2/CD36/TEK/CAV1/EDNRB/MME/ANGPT1/S1PR1/LRRK2/OLR1/EMP2/GPM6B/FXYD1	16
GO:0098857	GO:0098857	membrane microdomain	16/218	330/19559	9.80587e-07	7.13377e-05	5.98674e-05	PLPP2/SLC2A1/SLC6A4/CAVIN2/CD36/TEK/CAV1/EDNRB/MME/ANGPT1/S1PR1/LRRK2/OLR1/EMP2/GPM6B/FXYD1	16
GO:0098589	GO:0098589	membrane region	16/218	343/19559	1.62491e-06	9.45697e-05	7.93639e-05	PLPP2/SLC2A1/SLC6A4/CAVIN2/CD36/TEK/CAV1/EDNRB/MME/ANGPT1/S1PR1/LRRK2/OLR1/EMP2/GPM6B/FXYD1	16
GO:0016324	GO:0016324	apical plasma membrane	16/218	361/19559	3.1438e-06	0.000152474	0.000127958	CEACAM5/ASPM/SLC2A1/AGER/CA4/CD36/TEK/ECRG4/GPIHBP1/CLIC5/DUOX1/ADRB2/SLC1A1/EMP2/FXYD1/SLC39A8	16
GO:0045177	GO:0045177	apical part of cell	16/218	433/19559	3.01653e-05	0.00125401	0.00105238	CEACAM5/ASPM/SLC2A1/AGER/CA4/CD36/TEK/ECRG4/GPIHBP1/CLIC5/DUOX1/ADRB2/SLC1A1/EMP2/FXYD1/SLC39A8	16
GO:0005901	GO:0005901	caveola	6/218	82/19559	0.000309607	0.011262	0.00945116	PLPP2/SLC2A1/CAVIN2/CAV1/LRRK2/FXYD1	6
GO:0005911	GO:0005911	cell-cell junction	15/218	493/19559	0.000442663	0.0143128	0.0120114	GJB2/CDH3/SLC2A1/CLDN18/TEK/STXBP6/JAM2/PDZD2/CLDN5/CDH5/SCN4B/FGFR4/RASIP1/FXYD1/PGM5	15
GO:0097386	GO:0097386	glial cell projection	4/218	34/19559	0.000535595	0.0155858	0.0130798	GJB2/AQP4/SLC1A1/SCN7A	4
GO:0000776	GO:0000776	kinetochore	7/218	137/19559	0.000877817	0.0232223	0.0194884	CENPF/BIRC5/CCNB1/NEK2/KIF2C/TTK/HJURP	7
GO:0030496	GO:0030496	midbody	8/218	182/19559	0.00102078	0.0247539	0.0207738	ASPM/ANLN/CENPF/BIRC5/SLC2A1/CEP55/NEK2/KIF20A	8
GO:0000777	GO:0000777	condensed chromosome kinetochore	6/218	106/19559	0.00120953	0.0270749	0.0227216	CENPF/BIRC5/CCNB1/NEK2/KIF2C/HJURP	6
GO:0044291	GO:0044291	cell-cell contact zone	5/218	74/19559	0.00141796	0.0294733	0.0247343	SLC2A1/JAM2/SCN4B/FXYD1/PGM5	5
GO:0044853	GO:0044853	plasma membrane raft	6/218	113/19559	0.00168001	0.0325922	0.0273517	PLPP2/SLC2A1/CAVIN2/CAV1/LRRK2/FXYD1	6
GO:0031233	GO:0031233	intrinsic component of external side of plasma membrane	3/218	24/19559	0.00232535	0.039109	0.0328207	CEACAM5/CA4/GPIHBP1	3
GO:0000779	GO:0000779	condensed chromosome, centromeric region	6/218	122/19559	0.00247515	0.039109	0.0328207	CENPF/BIRC5/CCNB1/NEK2/KIF2C/HJURP	6
GO:0014704	GO:0014704	intercalated disc	4/218	51/19559	0.00249018	0.039109	0.0328207	SLC2A1/SCN4B/FXYD1/PGM5	4
GO:0000922	GO:0000922	spindle pole	7/218	165/19559	0.00255351	0.039109	0.0328207	CDC20/TPX2/ASPM/CENPF/DLGAP5/CCNB1/NEK2	7
GO:0030139	GO:0030139	endocytic vesicle	10/218	313/19559	0.00278127	0.0394112	0.0330743	HBB/CD36/CAV1/SFTPC/MARCO/HBEGF/ANXA3/SFTPD/SCGB3A2/NOSTRIN	10
GO:0005819	GO:0005819	spindle	11/218	367/19559	0.00284411	0.0394112	0.0330743	CDC20/TPX2/ASPM/CENPF/DLGAP5/BIRC5/CCNB1/NEK2/KIF2C/TTK/KIF20A	11
GO:0031091	GO:0031091	platelet alpha granule	5/218	91/19559	0.00351574	0.0465037	0.0390264	THBS2/CD36/VWF/MMRN1/CFD	5
GO:MF	ID	Description	GeneRatio	BgRatio	pvalue	p.adjust	qvalue	geneID	Count
GO:0005539	GO:0005539	glycosaminoglycan binding	17/206	232/18352	1.1161e-09	5.14521e-07	4.62887e-07	CXCL13/COL11A1/THBS2/MDK/HMMR/LYVE1/SPOCK2/ANOS1/ADAMTS8/ABI3BP/LPL/PCOLCE2/TGFBR3/SLIT2/HBEGF/FGFR4/CCN5	17
GO:0008201	GO:0008201	heparin binding	14/206	169/18352	7.1938e-09	1.65817e-06	1.49177e-06	CXCL13/COL11A1/THBS2/MDK/ANOS1/ADAMTS8/ABI3BP/LPL/PCOLCE2/TGFBR3/SLIT2/HBEGF/FGFR4/CCN5	14
GO:0005201	GO:0005201	extracellular matrix structural constituent	13/206	169/18352	6.07971e-08	9.34249e-06	8.40493e-06	COL10A1/CTHRC1/COL11A1/THBS2/MFAP4/COL6A6/ANOS1/ABI3BP/OGN/VWF/MMRN1/SRPX/NPNT	13
GO:1901681	GO:1901681	sulfur compound binding	15/206	262/18352	2.85366e-07	3.28884e-05	2.95879e-05	CXCL13/COL11A1/THBS2/MDK/ACADL/ANOS1/ADAMTS8/ABI3BP/LPL/PCOLCE2/TGFBR3/SLIT2/HBEGF/FGFR4/CCN5	15
GO:0019838	GO:0019838	growth factor binding	9/206	136/18352	2.32485e-05	0.00192684	0.00173348	CXCL13/CD36/TEK/ACVRL1/TGFBR3/FGFBP2/FGFR4/GHR/CCN5	9
GO:0001540	GO:0001540	amyloid-beta binding	7/206	77/18352	2.50782e-05	0.00192684	0.00173348	AGER/CD36/BCHE/RAMP3/ADRB2/MARCO/CRYAB	7
GO:0004222	GO:0004222	metalloendopeptidase activity	8/206	108/18352	2.96421e-05	0.00195215	0.00175624	MMP1/MMP12/MMP11/MMP9/ADAMDEC1/ADAMTS8/MME/ADAMTSL3	8
GO:0005518	GO:0005518	collagen binding	6/206	70/18352	0.000134141	0.00772987	0.00695415	MMP12/MMP9/ABI3BP/PCOLCE2/VWF/CCBE1	6
GO:0038024	GO:0038024	cargo receptor activity	6/206	73/18352	0.000169372	0.00818291	0.00736172	TMPRSS4/AGER/CD36/MARCO/SCARA5/OLR1	6
GO:0005044	GO:0005044	scavenger receptor activity	5/206	47/18352	0.000177503	0.00818291	0.00736172	TMPRSS4/AGER/CD36/MARCO/SCARA5	5
GO:0042277	GO:0042277	peptide binding	12/206	308/18352	0.000195819	0.00820662	0.00738305	AGER/CD36/EDNRB/BCHE/MME/VIPR1/RAMP3/ADRB2/MARCO/CALCRL/GHR/CRYAB	12
GO:0005178	GO:0005178	integrin binding	8/206	144/18352	0.000224677	0.00863134	0.00776515	SPP1/FERMT1/ADAMTS8/JAM2/VWF/EMP2/CCN5/NPNT	8
GO:0008237	GO:0008237	metallopeptidase activity	9/206	189/18352	0.00029157	0.0103395	0.00930192	MMP1/MMP12/MMP11/MMP9/ADAMDEC1/CPB2/ADAMTS8/MME/ADAMTSL3	9
GO:0033218	GO:0033218	amide binding	13/206	381/18352	0.000386761	0.0127355	0.0114574	AGER/CD36/ACADL/EDNRB/BCHE/MME/VIPR1/RAMP3/ADRB2/MARCO/CALCRL/GHR/CRYAB	13
GO:0019955	GO:0019955	cytokine binding	7/206	135/18352	0.000835707	0.024315	0.0218749	GREM1/CD36/SOSTDC1/ACVRL1/TGFBR3/GHR/ACKR1	7
GO:0005324	GO:0005324	long-chain fatty acid transporter activity	3/206	17/18352	0.000843903	0.024315	0.0218749	SLC2A1/FABP4/CD36	3
GO:0004675	GO:0004675	transmembrane receptor protein serine/threonine kinase activity	3/206	19/18352	0.00118284	0.0320758	0.0288569	SOSTDC1/ACVRL1/TGFBR3	3
GO:0019199	GO:0019199	transmembrane receptor protein kinase activity	5/206	80/18352	0.00206384	0.0482114	0.0433732	SOSTDC1/TEK/ACVRL1/TGFBR3/FGFR4	5
GO:0017134	GO:0017134	fibroblast growth factor binding	3/206	23/18352	0.0020916	0.0482114	0.0433732	CXCL13/TGFBR3/FGFR4	3
GO:0050431	GO:0050431	transforming growth factor beta binding	3/206	23/18352	0.0020916	0.0482114	0.0433732	CD36/ACVRL1/TGFBR3	3
KEGG	ID	Description	GeneRatio	BgRatio	pvalue	p.adjust	qvalue	geneID	Count
hsa04512	hsa04512	ECM-receptor interaction	7/109	88/8113	0.000168997	0.0348134	0.0341552	SPP1/THBS2/HMMR/CD36/COL6A6/VWF/NPNT	7
hsa03320	hsa03320	PPAR signaling pathway	6/109	75/8113	0.000486227	0.0359055	0.0352267	MMP1/FABP4/CD36/ACADL/LPL/OLR1	6
hsa05144	hsa05144	Malaria	5/109	50/8113	0.000522896	0.0359055	0.0352267	THBS2/HBB/CD36/ACKR1/IL6	5
hsa04974	hsa04974	Protein digestion and absorption	6/109	103/8113	0.0025505	0.131351	0.128868	COL10A1/COL11A1/CPB2/COL6A6/MME/SLC1A1	6
hsa04261	hsa04261	Adrenergic signaling in cardiomyocytes	6/109	150/8113	0.0153955	0.46504	0.456248	TNNC1/ADRB2/ADRB1/CACNA2D2/SCN4B/SCN7A	6
hsa05219	hsa05219	Bladder cancer	3/109	41/8113	0.0173698	0.46504	0.456248	MMP1/MMP9/HBEGF	3
hsa04670	hsa04670	Leukocyte transendothelial migration	5/109	114/8113	0.0184432	0.46504	0.456248	MMP9/CLDN18/JAM2/CLDN5/CDH5	5
hsa04975	hsa04975	Fat digestion and absorption	3/109	43/8113	0.0197255	0.46504	0.456248	PLPP2/CD36/PLA2G1B	3
hsa04151	hsa04151	PI3K-Akt signaling pathway	10/109	354/8113	0.0203173	0.46504	0.456248	SPP1/THBS2/TEK/COL6A6/ANGPT1/VWF/FGFR4/GHR/IL6/GNG11	10
hsa04610	hsa04610	Complement and coagulation cascades	4/109	85/8113	0.027202	0.560361	0.549766	CPB2/C7/VWF/CFD	4
hsa05323	hsa05323	Rheumatoid arthritis	4/109	93/8113	0.0361886	0.619904	0.608183	MMP1/TEK/ANGPT1/IL6	4
hsa04657	hsa04657	IL-17 signaling pathway	4/109	94/8113	0.037419	0.619904	0.608183	MMP1/MMP9/FOSB/IL6	4
hsa04923	hsa04923	Regulation of lipolysis in adipocytes	3/109	56/8113	0.0391201	0.619904	0.608183	FABP4/ADRB2/ADRB1	3
hsa04514	hsa04514	Cell adhesion molecules	5/109	149/8113	0.0499371	0.689589	0.676551	CDH3/CLDN18/JAM2/CLDN5/CDH5	5

## Sheet:  Table S6
Table S6. ECM related genes from the GSEA website.
A1BG
A2M
ABI3BP
ACAN
ACHE
ADAM11
ADAM19
ADAMDEC1
ADAMTS1
ADAMTS10
ADAMTS15
ADAMTS2
ADAMTS20
ADAMTS3
ADAMTS4
ADAMTS5
ADAMTS8
ADAMTS9
ADAMTSL4
ADIPOQ
AEBP1
AGRN
AGT
AHSG
AMBP
AMELX
AMELY
AMTN
ANG
ANGPT1
ANGPT2
ANGPT4
ANGPTL1
ANGPTL2
ANGPTL3
ANGPTL4
ANGPTL5
ANGPTL6
ANGPTL7
ANXA1
ANXA11
ANXA2
ANXA2P2
ANXA4
ANXA5
ANXA6
ANXA7
ANXA8
APCS
APLP1
APOA1
APOA4
APOC3
APOE
APOH
ASPN
ATRN
ATRNL1
AZGP1
BCAM
BGN
BMP7
C17orf58
C1QA
C1QB
C1QC
CALR
CASK
CBLN1
CBLN4
CCDC80
CCN1
CCN2
CCN3
CD151
CDH13
CDH2
CDON
CFP
CHADL
CILP
CLC
CLEC14A
CLEC3B
CLU
CMA1
COCH
COL10A1
COL11A1
COL11A2
COL12A1
COL13A1
COL14A1
COL15A1
COL16A1
COL17A1
COL18A1
COL19A1
COL1A1
COL1A2
COL20A1
COL21A1
COL23A1
COL24A1
COL25A1
COL26A1
COL27A1
COL28A1
COL2A1
COL3A1
COL4A1
COL4A2
COL4A3
COL4A4
COL4A5
COL4A6
COL5A1
COL5A2
COL5A3
COL6A1
COL6A2
COL6A3
COL6A5
COL6A6
COL7A1
COL8A1
COL8A2
COL9A1
COL9A2
COL9A3
COLQ
COMP
CPA3
CRELD1
CSPG4
CSTB
CTHRC1
CTSB
CTSC
CTSD
CTSF
CTSG
CTSH
CTSL
CTSS
CTSZ
CXCL12
DAG1
DCN
DEFA1
DEFA1B
DLG1
DPT
DST
ECM1
EDIL3
EFEMP1
EFEMP2
EGFL6
EGFL7
EGFLAM
ELANE
ELN
EMILIN1
EMILIN2
EMILIN3
ENTPD2
ERBIN
EYS
F12
F13A1
F2
F3
F7
F9
FBLN1
FBLN2
FBLN5
FBN1
FBN2
FBN3
FCN1
FCN2
FCN3
FGA
FGB
FGF10
FGF9
FGFBP3
FGFR2
FGG
FGL1
FGL2
FIBCD1
FLG
FMOD
FN1
FRAS1
FREM1
FREM2
FREM3
GDF10
GDF15
GH1
GPC1
GPC2
GPC3
GPC4
GPC5
GPC6
GREM1
HAPLN1
HDGF
HMCN1
HMCN2
HNRNPM
HPX
HRG
HRNR
HSP90B1
HSPG2
HTRA1
ICAM1
IFNA2
IGFBP7
IL7
IMPG1
IMPG2
INHBE
ITGB4
ITIH1
ITIH2
ITIH4
ITIH5
KAZALD1
KNG1
KRT1
L1CAM
LAD1
LAMA1
LAMA2
LAMA3
LAMA4
LAMA5
LAMB1
LAMB2
LAMB3
LAMB4
LAMC1
LAMC2
LAMC3
LEFTY2
LGALS1
LGALS3
LGALS3BP
LGALS4
LGALS9
LMAN1
LMAN1L
LOXL1
LOXL2
LRRC15
LTBP1
LTBP2
LTBP3
LTBP4
LUM
MATN1
MATN2
MATN3
MATN4
MBL2
MDK
MEGF9
MFAP2
MFAP4
MFAP5
MFGE8
MGP
MMP2
MMP23B
MMP28
MMP8
MMP9
MMRN1
MMRN2
MST1
MUC17
MUC2
MXRA5
MXRA7
MYOC
NCAM1
NDP
NID1
NID2
NPNT
NPPA
NTN1
NTN3
NTN4
NTN5
NTNG1
NTNG2
OGN
OMD
ORM1
ORM2
OTOL1
P3H1
P3H2
PCOLCE
PCSK6
PDGFB
PF4
PKM
PLG
PLOD3
PLSCR1
PODN
POSTN
PRELP
PRG2
PRG3
PRG4
PRSS1
PRTN3
PSAP
PTN
PXDN
PZP
RARRES2
RBP3
RELL2
RTBDN
S100A10
S100A4
S100A6
S100A7
S100A8
S100A9
SBSPON
SCARA3
SDC2
SDC3
SEMA3B
SEMA7A
SERPINA1
SERPINA3
SERPINA5
SERPINB1
SERPINB12
SERPINB6
SERPINB8
SERPINB9
SERPINC1
SERPINE1
SERPINE2
SERPINF1
SERPINF2
SERPING1
SERPINH1
SFRP1
SFRP2
SHH
SLPI
SMOC1
SMOC2
SNORC
SOD3
SOST
SPARC
SPARCL1
SPON1
SPP2
SRPX
SRPX2
SSC5D
SULF1
TECTA
TGFB1
TGFB1I1
TGFB2
TGFB3
TGFBI
TGM2
TGM4
THBS1
THBS2
THBS3
THBS4
THSD4
TIMP1
TIMP2
TIMP3
TINAG
TINAGL1
TMEFF1
TMEFF2
TNC
TNN
TNR
TNXA
TNXB
TPSAB1
TPSB2
USH2A
VCAN
VIT
VTN
VWA1
VWA2
VWC2
VWF
WNT2
WNT2B
WNT5A
WNT5B
WNT8A
ZG16
ZP1
ZP2
ZP3
CD36
CD44
CD47
CHAD
GP1BA
GP1BB
GP5
GP6
GP9
HMMR
IBSP
ITGA1
ITGA10
ITGA11
ITGA2
ITGA2B
ITGA3
ITGA4
ITGA5
ITGA6
ITGA7
ITGA8
ITGA9
ITGAV
ITGB1
ITGB3
ITGB5
ITGB6
ITGB7
ITGB8
RELN
SDC1
SDC4
SPP1
SV2A
SV2B
SV2C
ANTXR1
ATP7A
CLASP1
CLASP2
FKBP10
GAS6
GPM6B
HAPLN2
HAS1
HAS2
HAS3
IHH
LOX
MIR29B1
MYH11
NOTCH1
PHLDB1
PHLDB2
QSOX1
RAMP2
RGCC
SMAD3
SMPD3
SOX9
TIE1
ADAM9
ADGRG1
ADGRG6
CD248
DMBT1
DMP1
LACRT
LYPD3
LYPD5
OLFML2A
PLEKHA2
RPSA
SLIT2
SPOCK2
THSD1
VEGFA
ADAM10
ADAM15
ADAM8
BMP1
BSG
CAPN1
CAPN2
CAPNS1
CAPNS2
CARMIL2
CST3
CTRB1
CTRB2
CTSK
CTSV
DDR1
DDR2
DPP4
ETS1
EXOC8
FAP
FGFR4
FLOT1
FSCN1
FURIN
HPN
IL6
KIF9
KLK2
KLK4
KLK5
KLK7
KLKB1
LCP1
LRP1
MELTF
MIR98
MMP1
MMP10
MMP11
MMP12
MMP13
MMP14
MMP15
MMP16
MMP19
MMP20
MMP3
MMP7
NOXO1
PDPN
PRSS2
SCUBE1
SCUBE3
SH3PXD2B
TLL1
TLL2
TMPRSS6
WASHC1
AMBN
ANOS1
CD4
CHI3L1
COL22A1
DSPP
ENAM
GP2
MARCOL
MEPE
MUC3A
MUC4
MUC5AC
MUC6
OIT3
OPTC
STATH
TECTB
TFPI2
TUFT1
UMOD
UMODL1
ZPLD1
ACTA2
ADAM12
ANPEP
AREG
BASP1
BDNF
CADM1
CALD1
CALU
CAP2
CAPG
CD59
CDH11
CDH6
COLGALT1
COPA
CRLF1
CXCL1
CXCL6
CXCL8
DAB2
DKK1
DPYSL3
ECM2
EMP3
ENO2
FAS
FERMT2
FGF2
FLNA
FOXC2
FSTL1
FSTL3
FUCA1
FZD8
GADD45A
GADD45B
GAS1
GEM
GJA1
GLIPR1
GPX7
ID2
IGFBP2
IGFBP3
IGFBP4
IL15
IL32
INHBA
JUN
MAGEE1
MCM7
MEST
MSX1
MYL9
MYLK
NNMT
NOTCH2
NT5E
NTM
OXTR
PCOLCE2
PDGFRB
PDLIM4
PFN2
PLAUR
PLOD1
PLOD2
PMEPA1
PMP22
PPIB
PRRX1
PTHLH
PTX3
PVR
RGS4
RHOB
SAT1
SCG2
SFRP4
SGCB
SGCD
SGCG
SLC6A8
SLIT3
SNAI2
SNTB1
SPOCK1
TAGLN
TGFBR3
THY1
TNFAIP3
TNFRSF11B
TNFRSF12A
TPM1
TPM2
TPM4
VCAM1
VEGFC
VIM
WIPF1
ADTRP
BMP2
CPB2
RIC1
TNFRSF1A
TNFRSF1B
ABL1
CFLAR
RB1
RUNX1
SLC2A10
TCF15

## Sheet:  Table S7
Table S7. RCS analysis of linear effect on OS in the 36 ECM related DEGs.
GeneSymbol	p	Nonlinear
VWF	0.764753	0.768466
SPOCK2	0.552898	0.844727
THBS2	0.795035	0.998939
MMP11	0.306947	0.281296
MMP9	0.763705	0.860029
MMP1	0.0250223	0.138613
FGFR4	0.127766	0.143481
MMP12	0.291632	0.43889
SRPX	0.69837	0.657508
ANOS1	0.0609781	0.725342
IL6	0.283881	0.218568
ANGPT1	0.00583898	0.0111662
MMRN1	0.281724	0.385265
FCN3	0.214715	0.394797
COL10A1	0.953969	0.903716
ADAMDEC1	0.175212	0.130322
CD36	0.276302	0.321668
CPB2	0.803834	0.817367
HMMR	0.000912517	0.738778
MDK	0.842121	0.847984
GPM6B	0.0524768	0.0596572
GPC3	0.0247953	0.0893581
SPP1	0.600136	0.683216
SLIT2	0.563379	0.513602
MFAP4	0.00138616	0.0232491
GREM1	0.502763	0.891792
RGCC	0.0479031	0.0438518
PCOLCE2	0.673036	0.715758
OGN	0.0926573	0.395062
ABI3BP	0.190143	0.668551
CTHRC1	0.152304	0.335485
NPNT	0.396799	0.375683
TGFBR3	0.37733	0.272155
COL6A6	0.329683	0.997384
ADAMTS8	0.0829772	0.322538
COL11A1	0.132202	0.398322

## Sheet:  Table S8
Table S8. Univariate and multivariate Cox analysis of the ECM related DEGs.
	Univariate Cox analysis				Multivariate Cox analysis
	HR	Lower95%	Upper95%	p	HR	Lower95%	Upper95%	p
HMMR	1.39984	1.21018	1.61924	5.95e-06	1.30644	1.11916	1.52507	0.00070931
COL11A1	1.56778	1.16301	2.11343	0.00316758	1.3769	1.01094	1.87533	0.0424592
ANOS1	0.63456	0.466184	0.863752	0.00384067	0.718568	0.521923	0.989303	0.0427761
CD36	0.695342	0.518375	0.932724	0.0153198	0.766464	0.568599	1.03318	0.080864
GPM6B	0.616504	0.450652	0.843396	0.00248455	0.789228	0.568138	1.09636	0.15812
SPOCK2	0.699314	0.509624	0.95961	0.026737	0.828771	0.598691	1.14727	0.257664
SPP1	1.43463	1.06735	1.9283	0.0167595	1.14657	0.818495	1.60616	0.426419
ABI3BP	0.594369	0.434449	0.813155	0.00114037	0.952598	0.636763	1.42509	0.813199
COL6A6	0.670869	0.497846	0.904025	0.00871734	1.00538	0.702982	1.43787	0.97653
FGFR4	1.28328	0.95279	1.7284	0.100662
PCOLCE2	1.20975	0.90098	1.62435	0.20535
ADAMDEC1	0.908837	0.677228	1.21966	0.524185

## Sheet: Table S9
Table S8. The clinical and pathological characteristics in GSE72094 and GSE68465
GSE72094					GSE68465
Variable	Low-risk	High-risk	p		Variable	Low-risk	High-risk	p
	N(%)	N(%)				N(%)	N(%)
All	187	211			All	212	230
Age (mean (SD))	70.45 (9.39)	68.40 (9.42)	0.03		age (mean (SD))	65.16 (10.05)	63.68 (10.10)	0.125
Sex					Sex
Female	111 ( 59.4)	111 ( 52.6)	0.21		Female	116 ( 54.7)	103 ( 44.8)	0.046
Male	76 ( 40.6)	100 ( 47.4)			Male	96 ( 45.3)	127 ( 55.2)
Race					Race
White	177 ( 94.7)	200 ( 94.8)	0.265		White	144 ( 67.9)	150 ( 65.2)	0.708
Black	8 ( 4.3)	5 ( 2.4)			Black	5 ( 2.4)	7 ( 3.0)
Other	2 ( 1.1)	6 ( 2.8)			Other	2 ( 0.9)	5 ( 2.2)
Smoking					Unknown	61 ( 28.8)	68 ( 29.6)
Ever	137 ( 73.3)	163 ( 77.3)	0.416		Smoking
Never	18 ( 9.6)	13 ( 6.2)			Ever	137 ( 64.6)	163 ( 70.9)	0.006
Unknown	32 ( 17.1)	35 ( 16.6)			Never	34 ( 16.0)	15 ( 6.5)
Stage					Unknown	41 ( 19.3)	52 ( 22.6)
I	134 ( 72.8)	120 ( 57.4)	<0.001		Grade
II	18 ( 9.8)	49 ( 23.4)			Well	48 ( 22.6)	12 ( 5.2)	<0.001
III	22 ( 12.0)	35 ( 16.7)			Moderate	109 ( 51.4)	107 ( 46.5)
IV	10 ( 5.4)	5 ( 2.4)			Poorly	55 ( 25.9)	111 ( 48.3)
EGFR					Chemotherapy
Mut	25 ( 13.4)	16 ( 7.6)	0.084		No	179 ( 84.4)	174 ( 75.7)	0.029
WT	162 ( 86.6)	195 ( 92.4)			Yes	33 ( 15.6)	56 ( 24.3)
KRAS					Radiation
Mut	55 ( 29.4)	84 ( 39.8)	0.039		No	191 ( 90.1)	186 ( 80.9)	0.009
WT	132 ( 70.6)	127 ( 60.2)			Yes	21 ( 9.9)	44 ( 19.1)
STK11					Progression
Mut	28 ( 15.0)	36 ( 17.1)	0.668		Yes	101 ( 47.6)	132 ( 57.4)	0.05
WT	159 ( 85.0)	175 ( 82.9)			No	111 ( 52.4)	98 ( 42.6)
TP53					Survival Status
Mut	22 ( 11.8)	75 ( 35.5)	<0.001		Alive	114 ( 53.8)	92 ( 40.0)	0.005
WT	165 ( 88.2)	136 ( 64.5)			Dead	98 ( 46.2)	138 ( 60.0)
Survival Status
Alive	150(80.2)	135(64.0)	0.001
Dead	37(19.8)	76(36.0)

## Sheet:  Table S10 
Table S9. Point assignment and prognostic score in nomogram.
Stage	Points
I	0
II	38
III~IV	59
Riskscore	Points
-1.2	0
-1	9
-0.8	18
-0.6	27
-0.4	36
-0.2	45
0	55
0.2	64
0.4	73
0.6	82
0.8	91
1	100
Total Points	1-year OS probability
153	0.6
134	0.7
109	0.8
69	0.9
Total Points	3-year OS probability
144	0.2
129	0.3
114	0.4
99	0.5
83	0.6
64	0.7
39	0.8
0	0.9
Total Points	5-year OS probability
123	0.1
104	0.2
88	0.3
74	0.4
59	0.5
42	0.6
23	0.7
0	0.8

[truncated: 1 more sheets:  Table S11]
